# Supplementary material for: Salivary DNA methylation panel to diagnose HPV-positive and HPV-negative head and neck cancers
Source: BMC Cancer. 2016 Sep 23;16:749. doi: 10.1186/s12885-016-2785-0 (PMC5034533; doi:10.1186/s12885-016-2785-0)
Supplement: Additional file 2: Table S1. — The Cancer Genome Atlas data file. The raw data extracted from The Cancer Genome Atlas (TCGA) database, containing the methylation signature information for RASSF1α, TIMP3 and PCQAP in HNSCC and normal tissues. (XLSX 101 kb) [file 12885_2016_2785_MOESM2_ESM.xlsx]

## Sheet: Sheet1
NAMES	VIRUS	TYPE	CDKN2A	MED15	MED15	MED15	RASSF1	RASSF1	RASSF1	RASSF1	RASSF1	RASSF1	RASSF1	RASSF1	RASSF1	RASSF1	RASSF1	RASSF1	RASSF1	RASSF1	RASSF1	RASSF1	RASSF1	TIMP3
PROBEIDS	VIRUS	TYPE	cg03079681	cg14722674	cg27035678	cg27532867	cg00743929	cg04743654	cg06117233	cg06980053	cg07130266	cg07344955	cg08047457	cg10152523	cg11035216	cg12966367	cg14884256	cg20826201	cg21372200	cg21554552	cg23147362	cg25747192	cg27569446	cg24080529
TCGA-CV-7247-01A-11D-2014-05	CMV	TN	0.0344121	0.0168464	0.0190514	0.0568275	0.144382	0.0521007	0.319714	0.33354	0.21908	0.0108085	0.0899266	0.0116647	0.0330841	0.0395176	0.0110118	0.0724611	0.29228	0.0512769	0.0436617	0.0589233	0.0265502	0.627333
TCGA-BA-5558-01A-01D-1511-05	HER	TN	0.0326321	0.0232314	0.0217259	0.0361174	0.142492	0.0559521	0.160666	0.237755	0.0843756	0.0133678	0.0366996	0.0116152	0.0306579	0.0273054	0.0135336	0.0418031	0.22064	0.0248979	0.031709	0.0342966	0.0131165	0.56715
TCGA-CV-5436-01A-01D-1511-05	HER	TN	0.0327982	0.0267634	0.0288622	0.0674698	0.172144	0.0464158	0.250526	0.361777	0.168906	0.011618	0.0643905	0.021479	0.0502019	0.0513265	0.0181615	0.0549358	0.282215	0.0581307	0.0358788	0.0787589	0.0518902	0.484036
TCGA-CV-5970-01A-11D-1684-05	HER	TN	0.0410214	0.0181171	0.0205294	0.0393093	0.141067	0.0588445	0.2757	0.380517	0.254049	0.0131445	0.0481485	0.0161804	0.0496412	0.0425202	0.0129736	0.0836606	0.435661	0.0518712	0.0393967	0.0624184	0.0246747	0.486553
TCGA-BA-6870-01A-11D-1871-05	HER	TN	0.0380437	0.0201065	0.0287571	0.0377701	0.185875	0.0433584	0.38911	0.422318	0.464758	0.0147851	0.0394461	0.0167236	0.0575216	0.0332829	0.0168305	0.139169	0.36886	0.0393227	0.0482755	0.0446475	0.0219143	0.514091
TCGA-BA-7269-01A-11D-2014-05	HER	TN	0.035043	0.0136706	0.0145279	0.054609	0.136426	0.0503628	0.273574	0.331181	0.234962	0.0104178	0.105637	0.0126528	0.0353168	0.0877212	0.0090623	0.0738753	0.267046	0.0389545	0.0400396	0.0799917	0.0321867	0.371678
TCGA-BA-4077-01B-01D-1433-05	HPV	TN	0.0344884	0.0187012	0.01958	0.0453327	0.171818	0.0456151	0.37639	0.420997	0.31986	0.0129974	0.0372319	0.0195762	0.0551987	0.0386449	0.0165244	0.111484	0.379989	0.0493468	0.0407743	0.0511895	0.0166185	0.417424
TCGA-BA-5153-01A-01D-1433-05	HPV	TN	0.0350257	0.0174319	0.016185	0.0504606	0.154744	0.0685975	0.180076	0.188437	0.154522	0.0128302	0.0393483	0.013856	0.0514923	0.0389861	0.0177455	0.0722746	0.21736	0.0405072	0.0461456	0.0394066	0.0149459	0.69626
TCGA-BB-4223-01A-01D-1433-05	HPV	TN	0.0245414	0.0183283	0.0232192	0.0512464	0.17536	0.039681	0.239342	0.172448	0.109683	0.0133578	0.0427644	0.0166997	0.0541524	0.0316374	0.0117948	0.120161	0.21895	0.0393203	0.0562249	0.040944	0.0175984	0.476245
TCGA-BB-4225-01A-01D-1433-05	HPV	TN	0.0301486	0.0214071	0.0382334	0.0554912	0.109216	0.038029	0.082996	0.072082	0.0810011	0.0129592	0.02585	0.0180946	0.0560779	0.0314223	0.0247114	0.0849688	0.0538194	0.0389319	0.0343379	0.0488007	0.0125068	0.436427
TCGA-BB-4228-01A-01D-1433-05	HPV	TN	0.030185	0.0192898	0.0195412	0.0556904	0.141186	0.0443231	0.104378	0.103162	0.0513197	0.0134528	0.0378769	0.0178411	0.0413392	0.0415932	0.0180507	0.054521	0.172256	0.0418919	0.0425004	0.0417849	0.013491	0.437436
TCGA-CN-4741-01A-01D-1433-05	HPV	TN	0.0341803	0.0201757	0.0191595	0.0308732	0.209535	0.0587931	0.277939	0.320019	0.323699	0.0103266	0.0291004	0.0173618	0.0405002	0.0242912	0.0118196	0.102385	0.264025	0.0281303	0.0457974	0.0207503	0.0124683	0.282804
TCGA-CN-5374-01A-01D-1433-05	HPV	TN	0.0511817	0.0186364	0.0209329	0.044975	0.152373	0.0462762	0.262679	0.265574	0.172692	0.0121454	0.0303686	0.0180664	0.0577122	0.0362834	0.0154089	0.116503	0.345122	0.0323304	0.0580606	0.0482013	0.0189788	0.389575
TCGA-BA-5559-01A-01D-1511-05	HPV	TN	0.0243255	0.0183593	0.022395	0.0324512	0.187151	0.0611508	0.145132	0.177119	0.0860785	0.0105051	0.0334061	0.0134612	0.0278979	0.0366327	0.00990193	0.0389572	0.147737	0.0310108	0.0329068	0.0560279	0.0116463	0.457121
TCGA-CR-5243-01A-01D-1511-05	HPV	TN	0.0332962	0.0245507	0.0272773	0.0395733	0.170961	0.0490171	0.173722	0.158642	0.0924168	0.0123746	0.0317319	0.020868	0.0351562	0.0382703	0.0179938	0.0447106	0.116974	0.0301811	0.0412828	0.0376959	0.0156014	0.439805
TCGA-CR-5249-01A-01D-1511-05	HPV	TN	0.0362979	0.0179065	0.0194629	0.0279687	0.1323	0.0436711	0.232977	0.197044	0.180349	0.0103924	0.0306266	0.0128353	0.0433226	0.0314814	0.0115907	0.0888701	0.203113	0.034018	0.0512263	0.041006	0.0114614	0.284336
TCGA-CR-5250-01A-01D-1511-05	HPV	TN	0.0317312	0.0287641	0.0271636	0.0479184	0.13134	0.0533989	0.153373	0.15586	0.0728565	0.0125946	0.0326783	0.0217214	0.0374948	0.0406087	0.0207888	0.0599902	0.140344	0.0469556	0.0396521	0.047321	0.0157913	0.449813
TCGA-CV-5442-01A-01D-1511-05	HPV	TN	0.0325382	0.0304026	0.0328783	0.0544384	0.108536	0.0358853	0.111784	0.0969979	0.0754247	0.0122949	0.034345	0.0194077	0.0659896	0.0549109	0.0179663	0.0693303	0.125645	0.0367529	0.0376304	0.041182	0.0135499	0.236658
TCGA-CV-5443-01A-01D-1511-05	HPV	TN	0.030708	0.0185453	0.0171773	0.0281863	0.143357	0.0471136	0.093493	0.104904	0.0838324	0.0103397	0.0272833	0.0125834	0.0341079	0.0357054	0.012378	0.0323693	0.0784663	0.0285216	0.0279058	0.0343531	0.0107186	0.510784
TCGA-CQ-5323-01A-01D-1684-05	HPV	TN	0.0309144	0.0173282	0.0195616	0.0358149	0.160601	0.0499369	0.198534	0.156859	0.129654	0.0109362	0.0394145	0.0151616	0.0414789	0.0286905	0.012547	0.0644196	0.179616	0.0337088	0.0421236	0.0290235	0.0137784	0.389433
TCGA-CV-5971-01A-11D-1684-05	HPV	TN	0.027344	0.0164095	0.0192226	0.0818377	0.153957	0.0511471	0.208667	0.204911	0.128445	0.0108157	0.226367	0.0187453	0.0508076	0.0987038	0.013877	0.0784061	0.243753	0.197269	0.0392209	0.235396	0.174426	0.491092
TCGA-CV-6433-01A-11D-1684-05	HPV	TN	0.0288965	0.0218764	0.0204402	0.0395226	0.148467	0.0376574	0.152865	0.117931	0.0521122	0.0131598	0.0456169	0.0225682	0.0529216	0.0379708	0.0161058	0.0718798	0.165726	0.0526869	0.039773	0.044271	0.0194272	0.241962
TCGA-CR-6467-01A-11D-1871-05	HPV	TN	0.0351272	0.0254894	0.0318844	0.049072	0.178476	0.0637127	0.112711	0.183126	0.142467	0.0179984	0.0355972	0.0193919	0.0410242	0.0393776	0.0160082	0.0659152	0.201109	0.0543259	0.0546718	0.0442577	0.022542	0.789222
TCGA-CR-6470-01A-11D-1871-05	HPV	TN	0.029125	0.0240383	0.0278107	0.0313804	0.12499	0.0346302	0.120288	0.186513	0.103953	0.0143611	0.0298646	0.0192721	0.0439347	0.0286919	0.01432	0.0582437	0.1816	0.0361783	0.0431764	0.0505138	0.0199641	0.431597
TCGA-CR-6471-01A-11D-1871-05	HPV	TN	0.0386821	0.0217132	0.0294225	0.049144	0.164091	0.0485592	0.337867	0.416917	0.319089	0.0183948	0.0362895	0.0165924	0.0493089	0.0310741	0.0154169	0.103369	0.407649	0.0625162	0.0547385	0.0635937	0.0266738	0.53709
TCGA-CR-6472-01A-11D-1871-05	HPV	TN	0.0352679	0.0222568	0.0218745	0.0395489	0.158804	0.0459407	0.136671	0.173899	0.0770044	0.0148685	0.0356466	0.0164467	0.0456884	0.0464393	0.0156642	0.0705572	0.173089	0.0455932	0.0390613	0.0566233	0.0220875	0.361415
TCGA-CR-6473-01A-11D-1871-05	HPV	TN	0.0266734	0.018612	0.0238222	0.0292343	0.253779	0.0513061	0.587732	0.686234	0.756501	0.0141147	0.0240637	0.0175576	0.0250445	0.0342884	0.0157188	0.340573	0.497078	0.0410165	0.0999429	0.0420159	0.016351	0.183565
TCGA-CR-6480-01A-11D-1871-05	HPV	TN	0.0233725	0.0244975	0.0311558	0.0383366	0.16852	0.0503155	0.4122	0.43976	0.477949	0.0131881	0.0324529	0.0191108	0.0283329	0.0276894	0.0152216	0.084686	0.422849	0.0287019	0.050521	0.0457489	0.0174617	0.629851
TCGA-CR-6481-01A-11D-1871-05	HPV	TN	0.0257888	0.0201047	0.0249158	0.0760376	0.115033	0.0303671	0.156156	0.159843	0.117785	0.0127493	0.0381453	0.015151	0.038541	0.0355921	0.0141593	0.0565182	0.139082	0.035073	0.0496893	0.0406222	0.0154923	0.50508
TCGA-CR-6482-01A-11D-1871-05	HPV	TN	0.0304061	0.0220766	0.0252192	0.0417341	0.153376	0.0325133	0.118965	0.155215	0.126009	0.0127266	0.0273149	0.0169372	0.0307967	0.0459848	0.0149613	0.0570204	0.19207	0.0331738	0.0696821	0.0342165	0.0152719	0.643069
TCGA-CR-6487-01A-11D-1871-05	HPV	TN	0.0261475	0.0240072	0.0239693	0.0494043	0.164377	0.0466353	0.118377	0.152607	0.121484	0.015632	0.0394493	0.0198657	0.0367218	0.0346885	0.0137721	0.0615962	0.177897	0.0438575	0.0597569	0.0540797	0.020769	0.537324
TCGA-CV-6939-01A-11D-1913-05	HPV	TN	0.0256741	0.0216047	0.0199963	0.0293829	0.161059	0.0622071	0.279887	0.257968	0.223479	0.0157087	0.0377092	0.0176818	0.0369169	0.0278921	0.017456	0.113308	0.210923	0.0352483	0.0531352	0.035542	0.0149454	0.378631
TCGA-CV-6961-01A-21D-1913-05	HPV	TN	0.0254202	0.0172088	0.019116	0.0305005	0.133198	0.0780356	0.185309	0.216368	0.0948574	0.0120628	0.207425	0.0188836	0.0251293	0.0593469	0.0130708	0.0754752	0.189216	0.173345	0.0473366	0.200857	0.183277	0.358573
TCGA-CR-5248-01A-01D-2014-05	HPV	TN	0.0239321	0.0176927	0.0169511	0.0284853	0.128106	0.0503565	0.0738194	0.0987563	0.0276033	0.0123175	0.0245542	0.0111836	0.0339518	0.0345281	0.0106345	0.0401527	0.0981901	0.0230041	0.04162	0.0286855	0.0129222	0.636196
TCGA-CR-7385-01A-11D-2014-05	HPV	TN	0.0260585	0.0158377	0.0164024	0.0403744	0.104712	0.0381271	0.148981	0.131668	0.0560258	0.00963204	0.0203631	0.009786	0.0371856	0.0316626	0.0100701	0.0656734	0.142092	0.0221494	0.0439297	0.0316383	0.0141052	0.375383
TCGA-CV-7100-01A-11D-2014-05	HPV	TN	0.0241489	0.0178017	0.0164948	0.0260547	0.149629	0.0463619	0.229631	0.423373	0.316483	0.0114535	0.0196651	0.00990259	0.0354078	0.0277634	0.0104449	0.112168	0.451285	0.0229754	0.0422681	0.0282454	0.0107679	0.403493
TCGA-CV-7406-01A-11D-2079-05	HPV	TN	0.0294731	0.0177947	0.0198401	0.0311242	0.224528	0.041937	0.275251	0.246206	0.160816	0.0128106	0.136871	0.0135422	0.0343106	0.065914	0.0143207	0.187979	0.263048	0.0997517	0.0874938	0.151394	0.163331	0.268648
TCGA-CR-7368-01A-11D-2130-05	HPV	TN	0.0375723	0.0171242	0.0184083	0.0514507	0.174078	0.0565664	0.253253	0.28608	0.194646	0.0153981	0.0330369	0.0138768	0.0338821	0.0321941	0.0169906	0.0914295	0.277261	0.0290171	0.0511062	0.0337284	0.0141294	0.433167
TCGA-CR-7369-01A-11D-2130-05	HPV	TN	0.0385315	0.0187198	0.02287	0.0498548	0.142396	0.0466353	0.160204	0.163262	0.136034	0.0138302	0.0290383	0.0128261	0.0388842	0.0349542	0.0111984	0.103675	0.219003	0.0387282	0.0467863	0.0411314	0.0167577	0.364128
TCGA-CR-7404-01A-11D-2130-05	HPV	TN	0.0478513	0.0198491	0.0193864	0.052689	0.132969	0.0436306	0.185687	0.181908	0.108517	0.0130167	0.0270899	0.0146987	0.0353427	0.0456915	0.0100793	0.0798269	0.172125	0.0276805	0.0366807	0.0284737	0.0152607	0.415677
TCGA-BB-7861-01A-11D-2230-05	HPV	TN	0.0253965	0.0180042	0.0197423	0.0264548	0.118709	0.0369605	0.0886374	0.107431	0.0543347	0.0111355	0.0269341	0.0117651	0.037137	0.0327723	0.0119984	0.0649483	0.115881	0.031015	0.0388236	0.0315713	0.0135197	0.487552
TCGA-BB-7862-01A-21D-2230-05	HPV	TN	0.0280131	0.0161581	0.0184759	0.0287454	0.500655	0.0422174	0.485255	0.559606	0.742037	0.0128851	0.031767	0.0132119	0.0335602	0.0281211	0.0125772	0.661153	0.613212	0.0284279	0.242002	0.0485572	0.0141648	0.167075
TCGA-BB-7864-01A-11D-2230-05	HPV	TN	0.0259717	0.0186569	0.019481	0.0306317	0.131122	0.0446181	0.115069	0.102338	0.115675	0.0126416	0.0211283	0.0163889	0.032998	0.0220085	0.0133974	0.0390982	0.117159	0.0262316	0.036574	0.0310384	0.0135111	0.167612
TCGA-BB-7866-01A-11D-2230-05	HPV	TN	0.0272128	0.0186231	0.0207558	0.027612	0.107163	0.0403212	0.164529	0.178164	0.128425	0.012178	0.0289065	0.0131643	0.0423675	0.0342922	0.0118719	0.0375148	0.111173	0.0326419	0.0437302	0.0401308	0.0139671	0.771804
TCGA-BA-4074-01A-01D-1433-05	NIV	TN	0.0429633	0.0174382	0.0180687	0.0373405	0.168365	0.0565532	0.16146	0.259108	0.164249	0.0114153	0.0303439	0.0153964	0.042447	0.0294067	0.0127841	0.0446353	0.253789	0.0314886	0.048493	0.0248814	0.012615	0.173153
TCGA-BA-4075-01A-01D-1433-05	NIV	TN	0.0306483	0.0324126	0.0289752	0.0626122	0.20852	0.0615651	0.425882	0.487301	0.214194	0.0189948	0.0532018	0.0210794	0.0598669	0.0565823	0.0149755	0.10738	0.328291	0.0523715	0.0435289	0.0797338	0.0302337	0.481407
TCGA-BA-4076-01A-01D-1433-05	NIV	TN	0.066283	0.01624	0.0205038	0.0321643	0.598379	0.0468896	0.635387	0.626277	0.753085	0.011693	0.0367953	0.0178382	0.0526679	0.0332559	0.0132922	0.664545	0.706238	0.0355673	0.662823	0.0402695	0.0160982	0.748302
TCGA-BA-4078-01A-01D-1433-05	NIV	TN	0.0395324	0.0139771	0.0154815	0.0487554	0.340817	0.0530681	0.589648	0.604777	0.736744	0.0129414	0.0401519	0.0180767	0.0425525	0.0357283	0.0119943	0.467185	0.58206	0.0347431	0.425823	0.0401517	0.0150814	0.131142
TCGA-BA-5151-01A-01D-1433-05	NIV	TN	0.251096	0.018103	0.0186755	0.0459995	0.162865	0.0396382	0.38159	0.417123	0.412548	0.0113272	0.0422555	0.0152286	0.0478819	0.04056	0.0122953	0.190425	0.406598	0.0335635	0.0613056	0.0416052	0.0147361	0.529352
TCGA-BB-4224-01A-01D-1433-05	NIV	TN	0.0365793	0.0223855	0.0196415	0.0386962	0.164583	0.051524	0.314419	0.427628	0.363327	0.0132372	0.0362964	0.0195872	0.0441118	0.0301022	0.0166253	0.118909	0.357359	0.0402888	0.0362899	0.0455354	0.0130595	0.531737
TCGA-CN-4722-01A-01D-1433-05	NIV	TN	0.138866	0.0213993	0.0226517	0.0624114	0.107436	0.052281	0.290707	0.0189811	0.190539	0.0292258	0.0354137	0.0158468	0.0321756	0.0303043	0.0137016	0.0714452	0.324487	0.0504551	0.0529345	0.0548416	0.0220202	0.292348
TCGA-CN-4723-01A-01D-1433-05	NIV	TN	0.0381618	0.0183766	0.020701	0.0363943	0.188237	0.0419407	0.450976	0.434322	0.4865	0.0138198	0.0364974	0.0145577	0.0461186	0.0309587	0.0122792	0.240175	0.478131	0.032007	0.150809	0.0503129	0.0225848	0.465904
TCGA-CN-4725-01A-01D-1433-05	NIV	TN	0.0338561	0.0172446	0.0207812	0.0409497	0.0918836	0.0457574	0.275706	0.310826	0.214801	0.014398	0.0805083	0.0187438	0.0551176	0.0529479	0.0155149	0.0728816	0.327272	0.061602	0.033186	0.114124	0.0658092	0.555121
TCGA-CN-4726-01A-01D-1433-05	NIV	TN	0.0355122	0.0689417	0.0400411	0.0455176	0.118058	0.0390732	0.185173	0.255591	0.0975395	0.0139894	0.0295498	0.0263727	0.0683897	0.0357981	0.0231845	0.0784633	0.229241	0.0354782	0.047497	0.0501528	0.0152847	0.374338
TCGA-CN-4727-01A-01D-1433-05	NIV	TN	0.0533042	0.0326955	0.0411049	0.0370245	0.146651	0.0568687	0.146467	0.124435	0.11726	0.0824577	0.0562425	0.132743	0.0516512	0.057695	0.0232606	0.0494313	0.133262	0.0536291	0.131324	0.0526276	0.0359141	0.427771
TCGA-CN-4728-01A-01D-1433-05	NIV	TN	0.0297587	0.0221506	0.0199869	0.0241507	0.170346	0.0420332	0.304142	0.299262	0.326501	0.013312	0.0972928	0.0215067	0.0496477	0.0754118	0.0140537	0.129276	0.321215	0.0786066	0.0464279	0.116655	0.0980826	0.459071
TCGA-CN-4729-01A-01D-1433-05	NIV	TN	0.0388002	0.0177294	0.0210533	0.0535836	0.306114	0.0387002	0.435562	0.395896	0.478912	0.0126226	0.0363543	0.0141854	0.0457902	0.0338909	0.0124118	0.33744	0.417665	0.0341647	0.200783	0.0482235	0.0174275	0.419946
TCGA-CN-4730-01A-01D-1433-05	NIV	TN	0.0390651	0.0236097	0.0203951	0.0386146	0.0989261	0.0419288	0.160895	0.114881	0.109625	0.0137454	0.0296238	0.0173525	0.052245	0.0335181	0.0158903	0.0663914	0.155584	0.0411036	0.0388356	0.0526141	0.0170712	0.311646
TCGA-CN-4731-01A-01D-1433-05	NIV	TN	0.0281411	0.0221453	0.0235995	0.0399819	0.159724	0.0448734	0.283611	0.2431	0.162481	0.0152768	0.0396283	0.020429	0.0547441	0.0219907	0.0183314	0.0869066	0.321153	0.0445417	0.0410136	0.0439813	0.0186389	0.252573
TCGA-CN-4734-01A-01D-1433-05	NIV	TN	0.0357135	0.0196425	0.0195964	0.0417691	0.485626	0.0456023	0.490396	0.489815	0.589129	0.0122553	0.0402752	0.0158388	0.0426737	0.0384178	0.0130832	0.520413	0.521294	0.0399048	0.413037	0.0432216	0.0176284	0.657036
TCGA-CN-4735-01A-01D-1433-05	NIV	TN	0.0437685	0.0168993	0.020813	0.0751213	0.18405	0.0460279	0.139082	0.115876	0.0855709	0.0125902	0.0307264	0.017402	0.0455605	0.0305735	0.0143241	0.0519728	0.174236	0.0377415	0.0410514	0.0407333	0.0137345	0.248306
TCGA-CN-4736-01A-01D-1433-05	NIV	TN	0.0300932	0.016239	0.0194839	0.0277438	0.13648	0.0429252	0.339162	0.37582	0.399426	0.0118038	0.0553221	0.0120845	0.0521366	0.0233786	0.0163136	0.0879413	0.362262	0.031078	0.0387536	0.072358	0.0128049	0.491142
TCGA-CN-4737-01A-01D-1433-05	NIV	TN	0.0336942	0.0190585	0.0230932	0.118366	0.129397	0.0470635	0.157712	0.216677	0.292819	0.016342	0.174667	0.0200488	0.0359032	0.131476	0.0129835	0.0608768	0.282053	0.127237	0.0432354	0.204674	0.0817778	0.182148
TCGA-CN-4740-01A-01D-1433-05	NIV	TN	0.0361674	0.0211867	0.0182638	0.0372698	0.79855	0.045551	0.306915	0.36579	0.222824	0.0128948	0.0428192	0.0177928	0.0400516	0.0415359	0.0133402	0.110213	0.414039	0.0590677	0.0307399	0.0680626	0.0238171	0.313027
TCGA-CN-5355-01A-01D-1433-05	NIV	TN	0.0451855	0.0218426	0.0196406	0.0587083	0.163246	0.0564447	0.260395	0.288239	0.239007	0.0117941	0.0779493	0.0206457	0.0604462	0.0613156	0.0116474	0.0997389	0.275604	0.0544743	0.0495765	0.120101	0.0619036	0.362506
TCGA-CN-5356-01A-01D-1433-05	NIV	TN	0.0356803	0.0170694	0.0215797	0.0401623	0.14245	0.0427665	0.367951	0.352309	0.338699	0.0125249	0.0312796	0.0155246	0.0410349	0.0341062	0.013621	0.113581	0.292284	0.038075	0.0676404	0.0388212	0.013528	0.302841
TCGA-CN-5359-01A-01D-1433-05	NIV	TN	0.0315223	0.02292	0.017848	0.0575829	0.105282	0.0403132	0.234417	0.270679	0.165544	0.0114231	0.0331099	0.0153304	0.0330328	0.0288633	0.0146922	0.129937	0.263285	0.039804	0.0374711	0.0464183	0.0150991	0.449229
TCGA-CN-5360-01A-01D-1433-05	NIV	TN	0.0410941	0.0362556	0.0337803	0.0643744	0.329015	0.0472933	0.454484	0.420532	0.473914	0.0130317	0.0356536	0.0335974	0.035801	0.0299439	0.0193592	0.412302	0.537381	0.0434807	0.389271	0.0621495	0.0185098	0.31264
TCGA-CN-5361-01A-01D-1433-05	NIV	TN	0.0572083	0.0198267	0.021636	0.0806522	0.21421	0.0526267	0.432918	0.478168	0.444079	0.0146697	0.0344937	0.0153099	0.03574	0.0276506	0.0119649	0.303504	0.472548	0.038814	0.195756	0.0355955	0.0187743	0.540219
TCGA-CN-5363-01A-01D-1433-05	NIV	TN	0.0519084	0.0259883	0.0243398	0.055481	0.401102	0.210917	0.453288	0.423795	0.412921	0.0139473	0.46745	0.0167134	0.0513372	0.48577	0.0239839	0.433845	0.557744	0.594742	0.440523	0.523359	0.466496	0.653154
TCGA-CN-5364-01A-01D-1433-05	NIV	TN	0.0531085	0.0216813	0.0188237	0.0446919	0.137952	0.0498285	0.220233	0.270729	0.154791	0.0139094	0.0613883	0.0142419	0.047783	0.047412	0.0154703	0.0804187	0.371351	0.0519927	0.0389667	0.070696	0.024938	0.288082
TCGA-CN-5365-01A-01D-1433-05	NIV	TN	0.0513489	0.0189012	0.0184999	0.0441663	0.135872	0.0433155	0.187068	0.303219	0.145117	0.0139931	0.0361157	0.0165999	0.0445062	0.0383808	0.0145666	0.069698	0.324939	0.0418569	0.041267	0.0403176	0.0174842	0.522448
TCGA-CN-5366-01A-01D-1433-05	NIV	TN	0.0347581	0.0165815	0.0155257	0.0350383	0.443381	0.0445825	0.335336	0.368901	0.41827	0.0135396	0.0786499	0.0134242	0.0396712	0.033686	0.011842	0.406798	0.421899	0.0566777	0.417072	0.0725185	0.0439129	0.584032
TCGA-CN-5367-01A-01D-1433-05	NIV	TN	0.0544426	0.0175863	0.0215568	0.0479952	0.246821	0.0473037	0.370691	0.358852	0.454333	0.0141986	0.0383139	0.0235354	0.0445841	0.0374943	0.0177102	0.251971	0.406773	0.0444342	0.0799079	0.0527079	0.0175609	0.589275
TCGA-CN-5369-01A-01D-1433-05	NIV	TN	0.0347606	0.0179829	0.0270735	0.0406452	0.125142	0.0422869	0.267554	0.291323	0.304533	0.0139156	0.0335315	0.0157701	0.0412386	0.0407161	0.0137786	0.118527	0.250758	0.0371759	0.045437	0.0444973	0.0162819	0.443903
TCGA-CN-5373-01A-01D-1433-05	NIV	TN	0.0356245	0.0165987	0.0171202	0.0493419	0.169947	0.0451353	0.423352	0.413883	0.425673	0.013247	0.0394786	0.0185561	0.0448226	0.0266922	0.0117083	0.0995934	0.423515	0.0448345	0.0395872	0.0503174	0.0128229	0.632535
TCGA-BA-5149-01A-01D-1511-05	NIV	TN	0.0255729	0.02881	0.0310649	0.0429018	0.507734	0.0443785	0.459525	0.467449	0.595717	0.0131952	0.0345927	0.0225218	0.043157	0.0362408	0.0175634	0.573497	0.481141	0.0294577	0.418383	0.0478423	0.0146294	0.436667
TCGA-BA-5555-01A-01D-1511-05	NIV	TN	0.0359713	0.0234405	0.0298205	0.0467171	0.140874	0.0448461	0.226793	0.209583	0.132367	0.0136636	0.0291169	0.0204546	0.0400287	0.0329295	0.0180541	0.093815	0.154268	0.0372351	0.0411356	0.0392715	0.015117	0.243288
TCGA-BA-5556-01A-01D-1511-05	NIV	TN	0.028428	0.0201711	0.0174515	0.0410296	0.153125	0.0442779	0.301035	0.29602	0.270557	0.0105366	0.0235408	0.0115144	0.0386352	0.0185213	0.0135882	0.109244	0.207793	0.0311247	0.0486975	0.0345375	0.00869476	0.581947
TCGA-BA-5557-01A-01D-1511-05	NIV	TN	0.0279463	0.0249076	0.0244168	0.0444205	0.261962	0.0442637	0.252505	0.276982	0.295392	0.0107322	0.0388664	0.0222915	0.0422093	0.0341254	0.0180358	0.26562	0.242952	0.0348599	0.0844163	0.0464912	0.0153099	0.434427
TCGA-CN-4738-01A-02D-1511-05	NIV	TN	0.0291919	0.0188276	0.0210773	0.02972	0.204763	0.0447676	0.418384	0.422161	0.476522	0.0103361	0.0274139	0.014087	0.0426574	0.026787	0.0153058	0.261966	0.395921	0.0249235	0.083226	0.0387417	0.0115304	0.420118
TCGA-CN-4739-01A-02D-1511-05	NIV	TN	0.0352671	0.0157762	0.0234451	0.0313035	0.127646	0.0437812	0.100725	0.103909	0.0625245	0.0109721	0.0268214	0.0133431	0.0418976	0.0332466	0.0131852	0.058519	0.129747	0.0262869	0.0317635	0.0277537	0.011389	0.282107
TCGA-CN-4742-01A-02D-1511-05	NIV	TN	0.0299127	0.019969	0.0161986	0.038109	0.135546	0.0398607	0.243956	0.270803	0.231322	0.0100499	0.0616704	0.0115583	0.0336228	0.060939	0.0108644	0.0706511	0.2557	0.070051	0.0359484	0.0723801	0.0407438	0.353573
TCGA-CN-5358-01A-01D-1511-05	NIV	TN	0.0338665	0.0193555	0.0190611	0.0348661	0.249558	0.0535583	0.278663	0.199719	0.201671	0.00922683	0.0500847	0.00926929	0.0385402	0.0436116	0.0113979	0.226535	0.218901	0.0427049	0.160636	0.0502303	0.0196214	0.484186
TCGA-CV-5431-01A-01D-1511-05	NIV	TN	0.0335211	0.0274709	0.0268603	0.0387086	0.453851	0.0429377	0.412101	0.383389	0.423307	0.0120162	0.029356	0.0213798	0.0684364	0.0492719	0.0204213	0.481601	0.347032	0.0382546	0.431487	0.0408272	0.0132261	0.501493
TCGA-CV-5440-01A-01D-1511-05	NIV	TN	0.0300261	0.0185303	0.0207107	0.0276583	0.227258	0.0490063	0.457806	0.493678	0.505901	0.010541	0.101266	0.0128607	0.0420282	0.0698556	0.0110933	0.229669	0.501422	0.0923177	0.0760397	0.109129	0.085505	0.139242
TCGA-CV-5441-01A-01D-1511-05	NIV	TN	0.0313953	0.0181594	0.0217149	0.0295933	0.108415	0.0387567	0.132684	0.0961314	0.0430462	0.0113094	0.0247326	0.0121329	0.0352695	0.0325787	0.0124929	0.0669503	0.131906	0.0251279	0.0313971	0.0371586	0.0125686	0.271975
TCGA-CV-5444-01A-02D-1511-05	NIV	TN	0.0404828	0.0258357	0.031247	0.0363208	0.426745	0.0459572	0.36511	0.400403	0.475682	0.0121807	0.0847588	0.0232933	0.0444379	0.0590509	0.0194213	0.407301	0.396498	0.0559673	0.379714	0.0986735	0.0364448	0.524142
TCGA-CN-6010-01A-11D-1684-05	NIV	TN	0.0458745	0.0160904	0.0179215	0.030838	0.475642	0.0888861	0.47003	0.454961	0.581178	0.0124818	0.417393	0.0177413	0.0428512	0.304308	0.0115986	0.563092	0.478691	0.374822	0.512979	0.437864	0.408175	0.276948
TCGA-CN-6011-01A-11D-1684-05	NIV	TN	0.0554551	0.0217962	0.0198853	0.0396696	0.401407	0.0466735	0.599084	0.601785	0.741082	0.0135252	0.0276693	0.0259833	0.0391197	0.0304555	0.0130007	0.468027	0.618689	0.023118	0.0874496	0.0270895	0.0144442	0.76797
TCGA-CN-6012-01A-11D-1684-05	NIV	TN	0.0311643	0.0195864	0.0184017	0.0325475	0.45483	0.0509883	0.471936	0.443308	0.558967	0.0117687	0.0386221	0.018618	0.0292642	0.037018	0.0125531	0.478091	0.477274	0.0356203	0.330039	0.0326257	0.0117758	0.344062
TCGA-CN-6013-01A-11D-1684-05	NIV	TN	0.0339867	0.0154796	0.0159805	0.0542315	0.247538	0.0430539	0.433328	0.434631	0.52282	0.0123184	0.0335676	0.0164317	0.0399472	0.0269225	0.0133827	0.372781	0.422911	0.0364182	0.240476	0.0347421	0.018751	0.536237
TCGA-CN-6016-01A-11D-1684-05	NIV	TN	0.0545047	0.0162024	0.0192117	0.0409919	0.216697	0.0423304	0.343693	0.332817	0.366734	0.012042	0.177903	0.0200479	0.0437535	0.0821443	0.0128264	0.169114	0.364709	0.144244	0.0438108	0.177023	0.135222	0.452641
TCGA-CN-6017-01A-11D-1684-05	NIV	TN	0.0282966	0.0210438	0.020791	0.0376601	0.102063	0.0432387	0.24247	0.194491	0.154598	0.0131724	0.115532	0.0217579	0.0614732	0.0546616	0.0155074	0.0902472	0.221716	0.119349	0.0352654	0.126576	0.0977141	0.52733
TCGA-CN-6018-01A-11D-1684-05	NIV	TN	0.0367039	0.0222695	0.0222042	0.0284918	0.394123	0.0455683	0.413786	0.414523	0.494581	0.0148644	0.0929927	0.0189147	0.037922	0.0550471	0.0149912	0.471087	0.404902	0.0440511	0.313893	0.0907804	0.0208583	0.46699
TCGA-CN-6019-01A-11D-1684-05	NIV	TN	0.044586	0.017994	0.0171829	0.0340469	0.360092	0.0543733	0.430051	0.393915	0.412878	0.0126774	0.402304	0.0128144	0.0509369	0.215252	0.0139675	0.384962	0.429538	0.338066	0.273389	0.368671	0.319391	0.321597
TCGA-CN-6020-01A-11D-1684-05	NIV	TN	0.043352	0.0187424	0.0212261	0.0343789	0.455493	0.0397545	0.395816	0.423206	0.497641	0.0127006	0.0500805	0.0198025	0.0428081	0.0364647	0.0181823	0.47394	0.388684	0.0735774	0.461227	0.0584176	0.0384134	0.441468
TCGA-CN-6021-01A-11D-1684-05	NIV	TN	0.0351371	0.01828	0.0180496	0.0301969	0.473019	0.3083	0.524709	0.489489	0.495707	0.0119154	0.574484	0.0206547	0.0414144	0.577138	0.0163556	0.581097	0.505868	0.431616	0.604489	0.570394	0.47579	0.357188
TCGA-CN-6022-01A-21D-1684-05	NIV	TN	0.0369111	0.0173974	0.017635	0.030839	0.137241	0.038383	0.298288	0.329728	0.287465	0.012309	0.0724573	0.0154451	0.0457412	0.0394158	0.0110878	0.104554	0.324245	0.0518881	0.0314727	0.0740912	0.037663	0.349942
TCGA-CN-6023-01A-11D-1684-05	NIV	TN	0.0323992	0.0209969	0.0197063	0.0358204	0.439189	0.0590651	0.448892	0.432429	0.555924	0.0103444	0.251106	0.0186059	0.036151	0.135876	0.0139744	0.509155	0.406499	0.154721	0.503709	0.226985	0.155166	0.485139
TCGA-CN-6024-01A-11D-1684-05	NIV	TN	0.0290188	0.0172919	0.0172759	0.0478632	0.611097	0.099444	0.628075	0.60727	0.73591	0.012088	0.231296	0.018907	0.0491625	0.170824	0.0158769	0.647651	0.652695	0.220323	0.674685	0.255197	0.242821	0.21026
TCGA-CQ-5324-01A-01D-1684-05	NIV	TN	0.0382457	0.0357854	0.0285064	0.030374	0.251386	0.0820706	0.478398	0.613115	0.77511	0.0117699	0.0392339	0.0182744	0.0415413	0.0275829	0.0143985	0.399289	0.570341	0.0337896	0.314545	0.0417764	0.0137415	0.41607
TCGA-CQ-5325-01A-01D-1684-05	NIV	TN	0.0359788	0.0149357	0.0183176	0.0383238	0.120495	0.0410658	0.325789	0.259607	0.279704	0.0113934	0.115744	0.0269167	0.0538085	0.0415812	0.013792	0.10068	0.292973	0.0671081	0.0385175	0.116284	0.0684766	0.572133
TCGA-CQ-5329-01A-01D-1684-05	NIV	TN	0.0314181	0.0210185	0.0200637	0.0316167	0.153973	0.0399637	0.169037	0.327214	0.124805	0.0139636	0.0733647	0.0197879	0.0436097	0.0350614	0.0203908	0.0508838	0.315822	0.040964	0.0451563	0.0556096	0.0330127	0.275257
TCGA-CQ-5330-01A-01D-1684-05	NIV	TN	0.0386192	0.0194827	0.0237859	0.0338435	0.455188	0.0931895	0.471625	0.454858	0.587348	0.0119006	0.0831584	0.0362489	0.040237	0.0640126	0.0328007	0.57697	0.454404	0.0690606	0.425775	0.0603524	0.0523708	0.521623
TCGA-CQ-5332-01A-01D-1684-05	NIV	TN	0.0709975	0.0178258	0.01863	0.0371216	0.176045	0.0505322	0.340171	0.28448	0.271376	0.0141909	0.0270686	0.0164983	0.0437862	0.0432344	0.018071	0.129587	0.269389	0.0348906	0.0477002	0.0385974	0.015519	0.343056
TCGA-CQ-5334-01A-01D-1684-05	NIV	TN	0.17006	0.0196569	0.0244677	0.0315978	0.133432	0.0340343	0.255868	0.339379	0.208461	0.0139094	0.0236849	0.01565	0.0585979	0.0298659	0.0141285	0.0559947	0.302456	0.0251588	0.0296375	0.0284099	0.0159561	0.510686
TCGA-CV-5430-01A-02D-1684-05	NIV	TN	0.0415631	0.0207256	0.0212843	0.0374168	0.406107	0.368019	0.517382	0.556171	0.563057	0.0118696	0.564838	0.0144481	0.0335501	0.429953	0.0171587	0.446151	0.570609	0.499957	0.273555	0.555244	0.526172	0.568379
TCGA-CV-5432-01A-02D-1684-05	NIV	TN	0.0872746	0.0149264	0.0181784	0.0519926	0.566213	0.0527183	0.565194	0.568161	0.704718	0.0114635	0.0175947	0.0155101	0.0397001	0.047937	0.0136757	0.645201	0.573094	0.0351962	0.566776	0.0424237	0.0139243	0.369111
TCGA-CV-5434-01A-01D-1684-05	NIV	TN	0.0472813	0.0183216	0.0169792	0.0389701	0.396331	0.610947	0.558195	0.544561	0.697518	0.011939	0.568522	0.0126086	0.0582597	0.539684	0.0115539	0.493186	0.606378	0.640539	0.29867	0.619044	0.570666	0.279401
TCGA-CV-5435-01A-01D-1684-05	NIV	TN	0.051036	0.0186346	0.0214549	0.0371313	0.194544	0.0577111	0.413237	0.533199	0.512406	0.0125747	0.117092	0.015933	0.0338058	0.0551757	0.0138618	0.203361	0.476456	0.0885429	0.0546583	0.111968	0.0605833	0.438155
TCGA-CV-5439-01A-01D-1684-05	NIV	TN	0.0313504	0.0181033	0.0199274	0.0449772	0.166488	0.0433423	0.272107	0.348906	0.348889	0.0134842	0.0354242	0.0153417	0.0389163	0.0244899	0.0131612	0.0934062	0.307217	0.0393355	0.0468996	0.0432214	0.0167309	0.531364
TCGA-CV-5966-01A-11D-1684-05	NIV	TN	0.03368	0.0194058	0.0250791	0.0298784	0.347684	0.0761328	0.447125	0.441141	0.449495	0.0148026	0.0583715	0.0178165	0.0477421	0.046893	0.0138038	0.278891	0.360911	0.0410689	0.0402234	0.0625301	0.0285381	0.633508
TCGA-CV-5973-01A-11D-1684-05	NIV	TN	0.0432208	0.0163536	0.0172838	0.0434351	0.508671	0.0427058	0.606129	0.669608	0.801114	0.01294	0.0341889	0.0178179	0.0329096	0.0265918	0.0146546	0.659389	0.660562	0.0276193	0.465938	0.037203	0.0143866	0.292187
TCGA-CV-5976-01A-11D-1684-05	NIV	TN	0.0389029	0.0161051	0.0198314	0.036588	0.214354	0.0408853	0.492615	0.479469	0.59911	0.0131845	0.0697715	0.019851	0.0456645	0.0463056	0.0139568	0.462374	0.486869	0.0631987	0.1067	0.114065	0.0617701	0.61872
TCGA-CV-5977-01A-11D-1684-05	NIV	TN	0.0256217	0.0200626	0.0213288	0.052134	0.521862	0.0429554	0.623236	0.641339	0.732718	0.0131401	0.0327202	0.0166094	0.0515348	0.0329122	0.012302	0.605021	0.654324	0.0460059	0.27445	0.0428285	0.0151849	0.532697
TCGA-CV-5978-01A-11D-1684-05	NIV	TN	0.0290277	0.0184664	0.0209863	0.0438965	0.457477	0.292215	0.474884	0.462264	0.594055	0.0120623	0.545805	0.0258679	0.0490818	0.458645	0.0173929	0.503082	0.442724	0.594561	0.461266	0.604227	0.491819	0.403785
TCGA-CV-5979-01A-11D-1684-05	NIV	TN	0.0327217	0.0180415	0.0207515	0.0411913	0.386534	0.0825118	0.652496	0.715546	0.798546	0.0118644	0.0336907	0.0242474	0.0323733	0.0189115	0.0186092	0.337475	0.656097	0.0392446	0.129936	0.032726	0.0111953	0.78447
TCGA-CV-6003-01A-11D-1684-05	NIV	TN	0.0310969	0.0198829	0.0201421	0.0313842	0.184476	0.0395294	0.585712	0.56143	0.697539	0.0126012	0.074607	0.0180248	0.045257	0.045021	0.013235	0.171239	0.516227	0.0630411	0.062761	0.0825504	0.0257153	0.520277
TCGA-CV-6436-01A-11D-1684-05	NIV	TN	0.0500625	0.0176684	0.0201227	0.0427246	0.161984	0.0437223	0.399894	0.370624	0.453199	0.0120334	0.0252635	0.01874	0.0363577	0.0322842	0.0119578	0.136469	0.336493	0.0447631	0.0371503	0.0403919	0.0149363	0.474877
TCGA-CV-6441-01A-11D-1684-05	NIV	TN	0.0794185	0.0209613	0.0215812	0.0300167	0.268919	0.0815607	0.601938	0.64079	0.761235	0.0138442	0.255555	0.0185788	0.0466805	0.137902	0.0161727	0.295603	0.604368	0.193737	0.0815781	0.255466	0.206359	0.367404
TCGA-BA-5152-01A-02D-1871-05	NIV	TN	0.0336915	0.0206061	0.0273872	0.0424352	0.262279	0.0339661	0.492316	0.424065	0.595333	0.0126809	0.0358921	0.0162148	0.0375699	0.0421506	0.0145799	0.295007	0.422941	0.040173	0.100652	0.039614	0.0166957	0.541073
TCGA-BA-6869-01A-11D-1871-05	NIV	TN	0.0283252	0.0201725	0.0262186	0.0656085	0.165779	0.0380454	0.157523	0.197894	0.103882	0.0146213	0.0254922	0.0149212	0.0362898	0.0459897	0.0137274	0.0498288	0.238389	0.0364632	0.0594501	0.0428521	0.013527	0.210332
TCGA-BA-6871-01A-11D-1871-05	NIV	TN	0.0461919	0.0262349	0.0341842	0.0567603	0.138243	0.0509708	0.178239	0.21934	0.150201	0.018282	0.0533596	0.0187346	0.0431452	0.0366227	0.0147376	0.0708967	0.270559	0.041424	0.0451824	0.0567303	0.0203129	0.487637
TCGA-BA-6872-01A-11D-1871-05	NIV	TN	0.0295109	0.0200624	0.0248233	0.0595141	0.154235	0.0437478	0.346742	0.418778	0.394478	0.0152849	0.0235069	0.0178853	0.0390447	0.0296754	0.0133947	0.117313	0.427691	0.0382724	0.0609561	0.0384272	0.0183647	0.671224
TCGA-BA-6873-01A-11D-1871-05	NIV	TN	0.0383509	0.0194155	0.0364161	0.0576566	0.338268	0.0443152	0.583137	0.554047	0.596929	0.0184116	0.0535998	0.0159531	0.0542236	0.0361722	0.0156391	0.238847	0.571029	0.0495271	0.0933582	0.0800562	0.0240586	0.620002
TCGA-CN-4733-01A-02D-1871-05	NIV	TN	0.0325065	0.0222921	0.0271746	0.057712	0.142725	0.0386448	0.247311	0.249373	0.202861	0.0148216	0.0471135	0.0190189	0.0483913	0.0427584	0.013166	0.156785	0.2653	0.045139	0.0669631	0.044396	0.0225265	0.532591
TCGA-CQ-5326-01A-01D-1871-05	NIV	TN	0.0323359	0.0199374	0.0239426	0.0386135	0.212267	0.0470967	0.308573	0.34941	0.355407	0.0142826	0.0297478	0.0159125	0.0444648	0.033749	0.0137138	0.126336	0.3466	0.0494871	0.0596813	0.0412545	0.0154605	0.388534
TCGA-CQ-5331-01A-02D-1871-05	NIV	TN	0.0339069	0.0287699	0.031362	0.033688	0.330461	0.0512283	0.380133	0.360545	0.428687	0.0177443	0.0361414	0.0169067	0.0426318	0.0427953	0.0139314	0.382996	0.405323	0.0474223	0.366914	0.0557571	0.0327642	0.561724
TCGA-CR-6474-01A-11D-1871-05	NIV	TN	0.0371987	0.018577	0.0210748	0.0488937	0.300674	0.0443578	0.364862	0.369285	0.393677	0.014452	0.0633479	0.0157569	0.0377898	0.0498604	0.0149524	0.34967	0.393081	0.0603037	0.323831	0.0888405	0.0335914	0.405266
TCGA-CR-6477-01A-11D-1871-05	NIV	TN	0.0397469	0.0239655	0.0288348	0.0333344	0.255224	0.0389899	0.435227	0.414042	0.480362	0.0147348	0.0376454	0.01525	0.0437401	0.0418238	0.015147	0.352414	0.438376	0.0446424	0.257058	0.0541282	0.0243463	0.506176
TCGA-CR-6478-01A-11D-1871-05	NIV	TN	0.030122	0.0201022	0.026343	0.0451116	0.396401	0.045237	0.355	0.33565	0.431815	0.0129334	0.0266805	0.0166111	0.050561	0.0353167	0.0126831	0.395109	0.3201	0.0353087	0.403742	0.0413225	0.0149846	0.619921
TCGA-CR-6484-01A-11D-1871-05	NIV	TN	0.0299844	0.0244281	0.026118	0.031917	0.146815	0.0425273	0.196608	0.180193	0.118345	0.017864	0.0286262	0.020527	0.037617	0.0415723	0.0152521	0.0613779	0.186702	0.0479826	0.0575337	0.0490867	0.0235954	0.353295
TCGA-CR-6491-01A-11D-1871-05	NIV	TN	0.0348934	0.0218835	0.0278159	0.0815971	0.176892	0.0599953	0.358414	0.409022	0.365702	0.0162693	0.0347069	0.0180655	0.0294368	0.0439838	0.0154262	0.227914	0.442467	0.0467068	0.149475	0.0525671	0.0213364	0.583381
TCGA-CR-6493-01A-11D-1871-05	NIV	TN	0.0330833	0.0230709	0.0251311	0.0478472	0.2007	0.0458922	0.382622	0.557027	0.490316	0.0154209	0.0288354	0.0167791	0.0397379	0.0421185	0.0146948	0.101682	0.437281	0.0447333	0.0708879	0.0521161	0.0185951	0.74411
TCGA-BA-6868-01B-12D-1913-05	NIV	TN	0.0421961	0.0177501	0.0164518	0.0364654	0.441432	0.0567237	0.594384	0.577002	0.694641	0.0109737	0.0265883	0.0127636	0.0316058	0.0327087	0.00996309	0.439188	0.58291	0.0345505	0.363843	0.0359148	0.00929128	0.532181
TCGA-CN-6988-01A-11D-1913-05	NIV	TN	0.0271531	0.0201933	0.0199569	0.0330725	0.143083	0.0637161	0.201228	0.230214	0.146182	0.0132315	0.0410166	0.0181755	0.0434048	0.0299278	0.0120043	0.0544998	0.138742	0.0365577	0.0435228	0.0336822	0.0122176	0.324689
TCGA-CN-6989-01A-11D-1913-05	NIV	TN	0.0330977	0.0193149	0.0201602	0.0343064	0.236841	0.0512745	0.320977	0.327986	0.272934	0.00981862	0.0390796	0.0154164	0.041411	0.0326163	0.019024	0.213776	0.299213	0.0374581	0.0836591	0.0485081	0.015279	0.342732
TCGA-CN-6992-01A-11D-1913-05	NIV	TN	0.0277496	0.018122	0.0185831	0.0448971	0.243948	0.0626193	0.362402	0.322224	0.352645	0.0108743	0.0303922	0.022658	0.0375512	0.044021	0.0132926	0.229132	0.285903	0.039186	0.0894453	0.0344254	0.0106769	0.207951
TCGA-CN-6994-01A-11D-1913-05	NIV	TN	0.0254836	0.0193878	0.0153384	0.0495381	0.595723	0.0558343	0.508073	0.544042	0.683155	0.0122546	0.0386288	0.0114676	0.0319189	0.0354736	0.0102424	0.598355	0.568249	0.0290052	0.502242	0.0395778	0.0127751	0.344414
TCGA-CQ-6218-01A-11D-1913-05	NIV	TN	0.0261813	0.0224156	0.0201032	0.0283768	0.179013	0.0630126	0.363646	0.391798	0.316513	0.0111514	0.0345406	0.0193672	0.033832	0.0261338	0.0172675	0.154978	0.38473	0.0314274	0.050058	0.0254229	0.0120025	0.533539
TCGA-CQ-6219-01A-11D-1913-05	NIV	TN	0.0347591	0.0152848	0.0152678	0.0311196	0.228373	0.0562223	0.316144	0.318916	0.257386	0.0118389	0.10933	0.0100555	0.0355189	0.05839	0.0083649	0.196692	0.301137	0.102424	0.086659	0.142205	0.074313	0.504862
TCGA-CQ-6220-01A-11D-1913-05	NIV	TN	0.0340974	0.0176821	0.0178844	0.0447813	0.34597	0.0401495	0.408004	0.409081	0.480816	0.0126936	0.0509321	0.0156887	0.0423508	0.0380316	0.0119845	0.452624	0.421237	0.0380423	0.440982	0.0519538	0.0314178	0.396679
TCGA-CQ-6222-01A-11D-1913-05	NIV	TN	0.0287142	0.0191361	0.0169963	0.0968114	0.205074	0.0617554	0.285047	0.257041	0.244691	0.0109947	0.241097	0.0152845	0.0564689	0.131226	0.0119549	0.176704	0.227349	0.235355	0.0661232	0.261013	0.233632	0.570566
TCGA-CQ-6223-01A-11D-1913-05	NIV	TN	0.0281448	0.0171778	0.0154726	0.0298031	0.280059	0.070414	0.490947	0.46352	0.545792	0.0109413	0.0224234	0.0118271	0.0327992	0.0310766	0.00983268	0.42136	0.455586	0.0396825	0.248679	0.0269926	0.0108578	0.533463
TCGA-CQ-6224-01A-11D-1913-05	NIV	TN	0.0253321	0.0190147	0.0183441	0.0385864	0.382629	0.0630843	0.372592	0.353978	0.400884	0.0108157	0.0703605	0.0150901	0.0343077	0.0339291	0.0109762	0.419665	0.353655	0.0567445	0.355454	0.0863117	0.0304374	0.481139
TCGA-CQ-6225-01A-11D-1913-05	NIV	TN	0.0205931	0.0160671	0.0181062	0.0348516	0.464572	0.0618988	0.670506	0.661607	0.79354	0.00973287	0.0412291	0.0107939	0.0215135	0.0515596	0.0097363	0.577476	0.651721	0.0391817	0.369227	0.0323849	0.0154177	0.0712369
TCGA-CQ-6227-01A-11D-1913-05	NIV	TN	0.0294976	0.0188915	0.0155018	0.0377743	0.130028	0.0546206	0.192991	0.241724	0.146936	0.0135718	0.0962893	0.0133531	0.0366884	0.0659299	0.00900444	0.0785663	0.237297	0.0703366	0.0476618	0.114711	0.0793239	0.491268
TCGA-CQ-6228-01A-11D-1913-05	NIV	TN	0.0300832	0.0145192	0.0196563	0.0543977	0.160036	0.0490606	0.168977	0.186847	0.188741	0.0126783	0.0310701	0.0133007	0.0377305	0.0416877	0.0115808	0.062653	0.207994	0.0268986	0.04011	0.0380483	0.0149046	0.0878375
TCGA-CQ-6229-01A-11D-1913-05	NIV	TN	0.0291579	0.0204751	0.0190197	0.0323538	0.155581	0.058774	0.316793	0.276975	0.290435	0.0133505	0.173936	0.0184905	0.0351992	0.0805345	0.0178773	0.0795533	0.258288	0.139547	0.0431814	0.19051	0.156411	0.519468
TCGA-CV-6933-01A-11D-1913-05	NIV	TN	0.0375544	0.0187323	0.0178672	0.0486023	0.216393	0.0528694	0.390131	0.422513	0.397328	0.0131354	0.0246067	0.015203	0.0446252	0.0295249	0.0138436	0.205167	0.420991	0.0286106	0.0710992	0.0415828	0.0143622	0.284707
TCGA-CV-6934-01A-11D-1913-05	NIV	TN	0.0276009	0.0186549	0.0198625	0.0480131	0.0803102	0.0625764	0.213813	0.202309	0.185931	0.0125532	0.0924681	0.0109773	0.0420702	0.0714546	0.0118715	0.0834728	0.247527	0.0776563	0.056907	0.112084	0.068403	0.33055
TCGA-CV-6935-01A-11D-1913-05	NIV	TN	0.0247209	0.0165322	0.0163968	0.0383379	0.637941	0.073906	0.565528	0.540454	0.690612	0.0104436	0.0389165	0.0110812	0.0319717	0.025738	0.0111059	0.673335	0.628718	0.0345799	0.727545	0.0377419	0.0171528	0.60802
TCGA-CV-6936-01A-11D-1913-05	NIV	TN	0.0273818	0.0152282	0.014037	0.0625294	0.166737	0.0657631	0.168904	0.174152	0.0645016	0.0110808	0.0316913	0.0205607	0.0363481	0.0362697	0.0162419	0.0598351	0.109031	0.0357804	0.0486829	0.0318754	0.011475	0.353916
TCGA-CV-6938-01A-11D-1913-05	NIV	TN	0.155429	0.0176245	0.0173483	0.0245968	0.223926	0.0608682	0.378883	0.313736	0.380673	0.0102994	0.0323536	0.0114755	0.0344241	0.0235942	0.00981494	0.222182	0.301179	0.032765	0.123485	0.0468837	0.0118325	0.51782
TCGA-CV-6940-01A-11D-1913-05	NIV	TN	0.0539284	0.0171971	0.0176328	0.0412594	0.43193	0.0480251	0.494604	0.540512	0.612031	0.0126241	0.0742639	0.0114519	0.0271381	0.0497839	0.0105574	0.510779	0.557244	0.0531115	0.360729	0.0807511	0.0547983	0.309104
TCGA-CV-6941-01A-11D-1913-05	NIV	TN	0.0321052	0.015312	0.0160598	0.0374248	0.151261	0.0400351	0.146591	0.156351	0.100484	0.0144481	0.0274717	0.0138524	0.0361186	0.0322698	0.0102676	0.0628867	0.168708	0.033361	0.0422902	0.0399982	0.0168156	0.168206
TCGA-CV-6943-01A-11D-1913-05	NIV	TN	0.021361	0.0176579	0.0194886	0.0454908	0.128461	0.0610343	0.295306	0.308243	0.260967	0.0110909	0.0291079	0.016469	0.0505982	0.0678275	0.0120219	0.134273	0.226728	0.0251679	0.0692714	0.0337643	0.0149016	0.366406
TCGA-CV-6945-01A-11D-1913-05	NIV	TN	0.0245463	0.0230674	0.0223422	0.0521222	0.206919	0.0512528	0.402368	0.359513	0.401435	0.01268	0.055771	0.0196668	0.0441903	0.0302851	0.0158044	0.189436	0.335025	0.0473808	0.0442082	0.0715227	0.0283312	0.470241
TCGA-CV-6948-01A-11D-1913-05	NIV	TN	0.0345786	0.0213083	0.0201084	0.038356	0.141026	0.0456946	0.283351	0.252322	0.211545	0.0107841	0.0416489	0.00855261	0.0513184	0.0392581	0.00986157	0.111656	0.228821	0.0345888	0.0617274	0.0299487	0.0118912	0.275087
TCGA-CV-6950-01A-11D-1913-05	NIV	TN	0.036668	0.0168084	0.025907	0.0334448	0.592737	0.0547491	0.49858	0.468202	0.574231	0.0120049	0.14895	0.0240101	0.0361796	0.110139	0.0116957	0.60754	0.507242	0.138396	0.582659	0.149371	0.17779	0.400601
TCGA-CV-6951-01A-11D-1913-05	NIV	TN	0.0238928	0.0178843	0.0188623	0.0287903	0.38538	0.059301	0.438188	0.452633	0.496928	0.0113408	0.0704252	0.0106791	0.0360332	0.0343068	0.0100538	0.281595	0.337836	0.0898729	0.328917	0.0536846	0.059929	0.291293
TCGA-CV-6952-01A-11D-1913-05	NIV	TN	0.0279865	0.0179086	0.0180266	0.0491233	0.337943	0.0720707	0.424037	0.363889	0.486181	0.0113224	0.0330418	0.0148915	0.0296603	0.0282439	0.0119121	0.469538	0.34398	0.0415569	0.367435	0.0411493	0.0217672	0.575205
TCGA-CV-6953-01A-11D-1913-05	NIV	TN	0.0283234	0.0182294	0.0164823	0.0409272	0.20268	0.0437499	0.34666	0.369164	0.408253	0.0115875	0.0281149	0.0131198	0.0500978	0.045594	0.0094629	0.19031	0.386973	0.0316263	0.0739344	0.0299588	0.0166323	0.528005
TCGA-CV-6954-01A-11D-1913-05	NIV	TN	0.0296059	0.0198402	0.0263473	0.0402679	0.478563	0.0473651	0.500872	0.441557	0.596945	0.0127143	0.0280273	0.0141019	0.0332416	0.0299775	0.0143855	0.510333	0.499018	0.032532	0.483442	0.0332149	0.0138675	0.244727
TCGA-CV-6959-01A-11D-1913-05	NIV	TN	0.027897	0.0188505	0.0213474	0.0327929	0.423103	0.058767	0.515569	0.411049	0.590445	0.010867	0.195983	0.017012	0.0462221	0.102112	0.0154675	0.435163	0.504375	0.105031	0.138215	0.170405	0.15251	0.490752
TCGA-CV-6962-01A-11D-1913-05	NIV	TN	0.0256579	0.0210199	0.0198262	0.0339876	0.2619	0.0616143	0.522896	0.49421	0.59806	0.0127884	0.0379527	0.0202356	0.0576781	0.0220077	0.0141968	0.284423	0.446226	0.0325402	0.0689389	0.0403365	0.0123192	0.445707
TCGA-CN-5370-01A-01D-2014-05	NIV	TN	0.0260389	0.0186102	0.0175801	0.0335401	0.244993	0.0525289	0.338253	0.385044	0.325978	0.00988515	0.07024	0.0133294	0.031841	0.0428677	0.00976209	0.262245	0.395789	0.0375534	0.13545	0.0760282	0.0369233	0.445845
TCGA-CN-6995-01A-31D-2014-05	NIV	TN	0.0294321	0.0189167	0.0217017	0.0285398	0.351497	0.0404721	0.436376	0.368307	0.483175	0.0131283	0.0546661	0.0126956	0.0404463	0.047449	0.0118441	0.439907	0.416868	0.0490908	0.355192	0.0755286	0.0514784	0.542928
TCGA-CN-6997-01A-11D-2014-05	NIV	TN	0.0442285	0.0172163	0.0162664	0.0369155	0.16756	0.0517903	0.32797	0.319115	0.197218	0.0123205	0.0303171	0.012693	0.0367475	0.0338628	0.0104373	0.124595	0.318057	0.027244	0.0542397	0.0283033	0.0113281	0.338435
TCGA-CN-6998-01A-23D-2014-05	NIV	TN	0.0212247	0.0170225	0.0173248	0.0380645	0.403227	0.063269	0.467896	0.460227	0.568422	0.00950384	0.0435661	0.00998587	0.0330305	0.0356784	0.00892275	0.52973	0.4798	0.0384868	0.208695	0.0565852	0.039607	0.556547
TCGA-CR-5247-01A-01D-2014-05	NIV	TN	0.0397815	0.0155902	0.0214609	0.0319957	0.149609	0.0423775	0.210816	0.239291	0.152412	0.00955959	0.0264981	0.0129422	0.0274845	0.0185132	0.0108683	0.0646852	0.224584	0.0311567	0.0559732	0.0745623	0.0127176	0.322232
TCGA-CR-7364-01A-11D-2014-05	NIV	TN	0.0424249	0.018254	0.0183832	0.0786918	0.167258	0.0461597	0.258867	0.233035	0.227246	0.0106018	0.0271459	0.0120964	0.0299929	0.0292806	0.0115895	0.0629147	0.256506	0.0217343	0.0417948	0.0208994	0.00949245	0.248238
TCGA-CR-7365-01A-11D-2014-05	NIV	TN	0.0314205	0.0155639	0.0144123	0.0289686	0.601282	0.0583635	0.561779	0.461016	0.605109	0.0105792	0.186332	0.0104172	0.029583	0.0950148	0.00895854	0.608704	0.511906	0.14815	0.620852	0.173739	0.148389	0.341006
TCGA-CR-7367-01A-11D-2014-05	NIV	TN	0.0263561	0.0164345	0.0165119	0.0444607	0.127575	0.0505512	0.170507	0.177959	0.0914784	0.00967321	0.0279286	0.0110268	0.0372998	0.0487326	0.0101826	0.0456574	0.18748	0.0381663	0.034546	0.0366716	0.0153029	0.401598
TCGA-CR-7371-01A-11D-2014-05	NIV	TN	0.0842441	0.0122699	0.014024	0.0442811	0.13468	0.227278	0.311173	0.271379	0.289932	0.0110828	0.457226	0.013112	0.0391079	0.390182	0.0098556	0.089022	0.243945	0.516768	0.0484481	0.449303	0.471134	0.316505
TCGA-CR-7372-01A-11D-2014-05	NIV	TN	0.0305467	0.014402	0.0142488	0.0330983	0.158356	0.0575796	0.33321	0.34146	0.339073	0.0108447	0.0678738	0.0122637	0.0279126	0.0349307	0.00986583	0.0955157	0.29225	0.0697809	0.0410987	0.0756103	0.0309002	0.347245
TCGA-CR-7373-01A-11D-2014-05	NIV	TN	0.030725	0.0224847	0.0229311	0.0284318	0.15427	0.0430891	0.288585	0.392333	0.227406	0.0111655	0.0278719	0.0126779	0.0341702	0.0404376	0.0105853	0.0721435	0.310114	0.0279733	0.0392741	0.0234553	0.0129062	0.656979
TCGA-CR-7374-01A-11D-2014-05	NIV	TN	0.0293191	0.0159188	0.0191047	0.0403064	0.186708	0.045944	0.348575	0.328073	0.305182	0.012811	0.0279402	0.0116626	0.0388615	0.0359995	0.0108688	0.203457	0.33364	0.0285258	0.108861	0.042049	0.012583	0.350701
TCGA-CR-7377-01A-11D-2014-05	NIV	TN	0.0257979	0.016407	0.0195317	0.0321923	0.263272	0.0429901	0.352877	0.266106	0.355493	0.0112145	0.0466786	0.0129197	0.0286759	0.0411608	0.0111595	0.268435	0.296632	0.0484679	0.207207	0.0670323	0.0274929	0.526442
TCGA-CR-7379-01A-11D-2014-05	NIV	TN	0.0234313	0.0191478	0.0201097	0.0253061	0.143455	0.0526358	0.125999	0.217046	0.0740759	0.00986574	0.046582	0.0124893	0.0266392	0.0365659	0.00886221	0.0544987	0.163176	0.0467837	0.0371317	0.0590179	0.0293247	0.375256
TCGA-CR-7380-01A-11D-2014-05	NIV	TN	0.026761	0.0168929	0.0164599	0.0268105	0.152622	0.0469595	0.26432	0.288169	0.160539	0.00992854	0.0293869	0.0103599	0.0266715	0.0292409	0.00947746	0.0691128	0.273396	0.0299441	0.0416451	0.024417	0.0112896	0.577778
TCGA-CR-7386-01A-11D-2014-05	NIV	TN	0.0284515	0.0177438	0.0166227	0.0387048	0.208502	0.0436873	0.352182	0.329289	0.315462	0.0118585	0.0243541	0.0131677	0.0380975	0.019305	0.0108918	0.202933	0.340545	0.0370545	0.0921169	0.0314028	0.0165472	0.334954
TCGA-CR-7388-01A-11D-2014-05	NIV	TN	0.0415649	0.0159783	0.0173661	0.0450002	0.155196	0.0459813	0.270948	0.278397	0.28016	0.0108814	0.0224838	0.0122464	0.0339642	0.037644	0.0105897	0.127805	0.264546	0.02508	0.0529797	0.0240904	0.0131122	0.343682
TCGA-CR-7389-01A-11D-2014-05	NIV	TN	0.0236771	0.0137092	0.0137438	0.0433341	0.152163	0.0677504	0.246563	0.232229	0.20869	0.0100515	0.0243391	0.0114209	0.0255882	0.0266966	0.00939115	0.0619455	0.206047	0.027126	0.0456658	0.0337808	0.010538	0.533742
TCGA-CR-7390-01A-11D-2014-05	NIV	TN	0.0306267	0.0150307	0.0186014	0.0349762	0.202115	0.0536001	0.318792	0.370699	0.249378	0.0109485	0.0236118	0.0115392	0.0304333	0.0297653	0.0104204	0.0877564	0.276459	0.0342256	0.0382365	0.0462987	0.00959098	0.289809
TCGA-CR-7391-01A-11D-2014-05	NIV	TN	0.0259142	0.0163858	0.015928	0.0393324	0.13914	0.0503184	0.30348	0.253996	0.253865	0.00998657	0.0600502	0.0140664	0.0545956	0.0431672	0.0101043	0.147382	0.233621	0.0693574	0.0506546	0.0539399	0.0410796	0.521284
TCGA-CR-7392-01A-11D-2014-05	NIV	TN	0.0298792	0.0150568	0.0148413	0.0619864	0.145936	0.0452755	0.193419	0.200486	0.177234	0.0117572	0.0445327	0.00975323	0.0340759	0.0296896	0.010178	0.0963475	0.210275	0.0312579	0.0393988	0.0431859	0.0453096	0.392456
TCGA-CR-7393-01A-11D-2014-05	NIV	TN	0.0270723	0.0159403	0.0154093	0.0229089	0.193319	0.0391542	0.350713	0.339886	0.345914	0.00963221	0.0264203	0.00988846	0.0340782	0.0337569	0.00903561	0.156652	0.322133	0.0240376	0.0716216	0.0266185	0.0115811	0.504332
TCGA-CR-7394-01A-11D-2014-05	NIV	TN	0.0239092	0.0180564	0.0186648	0.0597283	0.162026	0.0462987	0.315294	0.291001	0.297666	0.0107064	0.0525732	0.0104583	0.0367765	0.0437262	0.0108035	0.135867	0.245172	0.0472767	0.0594501	0.0469059	0.0406969	0.456949
TCGA-CR-7395-01A-11D-2014-05	NIV	TN	0.34048	0.0179264	0.0197789	0.0406198	0.106109	0.0420676	0.126406	0.139651	0.103785	0.0105396	0.0206029	0.0100366	0.0393762	0.0156934	0.00885865	0.0439511	0.107191	0.0268062	0.0382806	0.0267205	0.0113722	0.531361
TCGA-CR-7397-01A-11D-2014-05	NIV	TN	0.0295661	0.0159988	0.0167976	0.0376373	0.112558	0.0413382	0.313824	0.337595	0.351315	0.011877	0.033428	0.0115182	0.0371374	0.0364427	0.0104015	0.0921734	0.32586	0.0269053	0.0595509	0.0366319	0.0150693	0.352323
TCGA-CR-7398-01A-11D-2014-05	NIV	TN	0.036063	0.0194262	0.0197543	0.037262	0.156717	0.0673072	0.0584998	0.0855211	0.082717	0.0112067	0.028968	0.0120782	0.0274246	0.022997	0.0112999	0.0420934	0.115359	0.0280154	0.0370551	0.0233485	0.00923795	0.202135
TCGA-CR-7399-01A-11D-2014-05	NIV	TN	0.0269647	0.0212426	0.0182886	0.0358947	0.159877	0.0438837	0.337427	0.375031	0.306779	0.00895053	0.0275533	0.00953737	0.0221183	0.0323636	0.00946189	0.118963	0.394547	0.0297408	0.0521284	0.0262752	0.00915111	0.304184
TCGA-CR-7401-01A-11D-2014-05	NIV	TN	0.0288353	0.0141962	0.0161433	0.0273198	0.22628	0.0486932	0.404785	0.370622	0.401233	0.0110069	0.045772	0.0105236	0.033585	0.041313	0.0101667	0.159841	0.39317	0.0384988	0.0385904	0.0571112	0.0254721	0.477695
TCGA-CR-7402-01A-11D-2014-05	NIV	TN	0.0235053	0.0152763	0.0181131	0.0408424	0.182901	0.0567771	0.140384	0.13128	0.0718015	0.0119855	0.0266165	0.0130141	0.0301273	0.0328236	0.0114475	0.0447017	0.163435	0.0284031	0.0411237	0.031359	0.0131628	0.209077
TCGA-CV-6937-01A-11D-2014-05	NIV	TN	0.0227991	0.010386	0.0100279	0.0592158	0.123898	0.0420221	0.214486	0.235405	0.151152	0.0108973	0.0261214	0.0118891	0.028964	0.0317173	0.0103065	0.0635003	0.281075	0.0238886	0.0409204	0.0355444	0.0109432	0.380734
TCGA-CV-6942-01A-21D-2014-05	NIV	TN	0.0326118	0.016323	0.0162079	0.0422393	0.40264	0.0669433	0.445507	0.354174	0.47473	0.0121011	0.0252067	0.0123069	0.0308891	0.0234454	0.012053	0.397324	0.374872	0.0271639	0.419533	0.027019	0.0118261	0.588004
TCGA-CV-6955-01A-11D-2064-05	NIV	TN	0.0292062	0.0175649	0.0161229	0.059472	0.194262	0.0438347	0.477445	0.443764	0.548017	0.00807554	0.0302424	0.0109513	0.02803	0.028255	0.00781044	0.253172	0.462367	0.0309866	0.123804	0.0271048	0.00896786	0.665507
TCGA-CV-6956-01A-21D-2064-05	NIV	TN	0.0437459	0.0201406	0.0139875	0.0483594	0.192768	0.0540518	0.126352	0.151312	0.0649687	0.0120786	0.164938	0.0150535	0.0284595	0.101163	0.0120291	0.0435022	0.167002	0.120627	0.0397769	0.174429	0.181563	0.246166
TCGA-CV-6960-01A-41D-2014-05	NIV	TN	0.0338844	0.0162839	0.0184342	0.0242401	0.432848	0.0499595	0.475228	0.454227	0.557091	0.0101726	0.0223972	0.0127779	0.0392431	0.0304722	0.0120191	0.512604	0.465491	0.031953	0.199172	0.0238764	0.010955	0.709748
TCGA-CV-7089-01A-11D-2014-05	NIV	TN	0.0320154	0.0165843	0.0197716	0.0323412	0.179973	0.0469017	0.442126	0.451182	0.536481	0.00896421	0.0232463	0.0100269	0.0280527	0.0258068	0.00966093	0.26361	0.415118	0.030911	0.078097	0.030646	0.00862031	0.630145
TCGA-CV-7090-01A-11D-2014-05	NIV	TN	0.0282851	0.0161293	0.017198	0.0307587	0.201186	0.0459646	0.419961	0.429186	0.555334	0.0132136	0.0249873	0.0110565	0.0341513	0.0325807	0.0126779	0.21158	0.437825	0.0248049	0.056335	0.0313827	0.0120444	0.643795
TCGA-CV-7091-01A-11D-2014-05	NIV	TN	0.0279551	0.019071	0.0185112	0.0305483	0.158406	0.0524794	0.248288	0.216803	0.164821	0.0110149	0.0358217	0.0127624	0.0225663	0.0299539	0.0114593	0.0558762	0.190606	0.0255691	0.0310301	0.039009	0.0113832	0.268951
TCGA-CV-7095-01A-21D-2014-05	NIV	TN	0.0271797	0.016103	0.0158037	0.0340095	0.139883	0.0480666	0.131887	0.166458	0.0669904	0.00942834	0.0257048	0.0125361	0.0297856	0.0206183	0.00986047	0.0772031	0.182918	0.027415	0.0375061	0.0323536	0.0111644	0.443561
TCGA-CV-7097-01A-11D-2014-05	NIV	TN	0.02744	0.0147116	0.0163493	0.0289846	0.478003	0.0483302	0.452766	0.430886	0.574987	0.00995485	0.164155	0.0104776	0.0358415	0.0753696	0.0085114	0.543237	0.487981	0.100169	0.408193	0.125859	0.122991	0.622383
TCGA-CV-7099-01A-41D-2014-05	NIV	TN	0.0302351	0.0186247	0.0189933	0.0335729	0.194713	0.0419238	0.414569	0.440625	0.567978	0.010911	0.0246677	0.013454	0.0329343	0.0309238	0.0118251	0.170187	0.401619	0.0272204	0.0719671	0.0302387	0.0129082	0.567699
TCGA-CV-7101-01A-11D-2014-05	NIV	TN	0.0311137	0.0155588	0.0176763	0.0345115	0.31358	0.0418992	0.427713	0.371246	0.473138	0.00943955	0.0270944	0.0116283	0.0382415	0.0318043	0.00873878	0.337615	0.356394	0.0252285	0.240669	0.0295087	0.0100344	0.34291
TCGA-CV-7102-01A-11D-2014-05	NIV	TN	0.0383168	0.0187117	0.0181258	0.0307215	0.431941	0.0494975	0.491784	0.452286	0.5245	0.0115914	0.13685	0.0127484	0.0397601	0.0764303	0.011788	0.495931	0.483438	0.125805	0.199574	0.142338	0.112207	0.479393
TCGA-CV-7103-01A-21D-2014-05	NIV	TN	0.0405728	0.014801	0.0161266	0.0308424	0.52796	0.0507005	0.527356	0.534705	0.674855	0.0111182	0.147261	0.0103425	0.0358527	0.0694739	0.0101994	0.568066	0.565915	0.117092	0.550427	0.143306	0.14589	0.146134
TCGA-CV-7104-01A-11D-2014-05	NIV	TN	0.0238446	0.0166014	0.0157005	0.025244	0.400595	0.0791364	0.419101	0.376235	0.508842	0.00978667	0.245991	0.00957537	0.025708	0.152456	0.0102942	0.453695	0.44444	0.254602	0.40672	0.282084	0.291323	0.584438
TCGA-CV-7177-01A-11D-2014-05	NIV	TN	0.0419484	0.0180849	0.0181858	0.037051	0.461084	0.0488469	0.477724	0.503109	0.619177	0.0105999	0.0258613	0.0121577	0.0328886	0.0274433	0.0103511	0.499018	0.564748	0.0264086	0.305086	0.0289116	0.0102222	0.277301
TCGA-CV-7178-01A-21D-2014-05	NIV	TN	0.0230636	0.0159136	0.0191557	0.0352033	0.145615	0.0469816	0.13799	0.147594	0.0404183	0.011652	0.0441967	0.0120678	0.0289864	0.0276917	0.0111796	0.0397629	0.158674	0.0338081	0.0409822	0.0323444	0.0157221	0.281386
TCGA-CV-7180-01A-11D-2014-05	NIV	TN	0.023941	0.0185169	0.0162774	0.0349763	0.131111	0.0378364	0.292443	0.301726	0.24985	0.0108972	0.0350226	0.0117652	0.0292704	0.0339507	0.00990432	0.0911338	0.266996	0.0409517	0.0378305	0.0414164	0.03546	0.360067
TCGA-CV-7183-01A-11D-2014-05	NIV	TN	0.0537255	0.018653	0.017458	0.0327328	0.184062	0.0490145	0.419783	0.45111	0.618453	0.0117091	0.0234298	0.0105412	0.0430651	0.026879	0.0103869	0.268652	0.414907	0.0243782	0.154588	0.0189859	0.00956746	0.410949
TCGA-CV-7235-01A-11D-2014-05	NIV	TN	0.0339998	0.0194582	0.0225338	0.0329162	0.137301	0.0495666	0.200525	0.290244	0.150287	0.0106975	0.0230552	0.0120249	0.0263578	0.029538	0.0110285	0.0732292	0.251875	0.0249373	0.0463008	0.0254169	0.0119344	0.398491
TCGA-CV-7236-01A-11D-2014-05	NIV	TN	0.036759	0.0149793	0.0171716	0.047864	0.14477	0.0515048	0.266088	0.282786	0.291633	0.0107522	0.030041	0.0115839	0.0414895	0.0331093	0.0107457	0.106068	0.268445	0.0304147	0.0442602	0.0283905	0.0112359	0.401011
TCGA-CV-7238-01A-11D-2014-05	NIV	TN	0.125178	0.0191049	0.0157292	0.0398862	0.143544	0.0415236	0.231946	0.20327	0.156088	0.00927906	0.110334	0.00892189	0.0362499	0.0332442	0.00945138	0.104404	0.228922	0.0854927	0.0514222	0.10357	0.0944831	0.529983
TCGA-CV-7242-01A-11D-2014-05	NIV	TN	0.0231661	0.0156368	0.0179338	0.0453755	0.107507	0.0469146	0.177779	0.162792	0.0905452	0.00946525	0.0291537	0.0117139	0.0271248	0.0373085	0.00881523	0.0529639	0.171262	0.0238869	0.0366104	0.0286621	0.00908094	0.425491
TCGA-CV-7243-01A-11D-2014-05	NIV	TN	0.0257859	0.0168151	0.0172762	0.0306013	0.330856	0.0681826	0.480141	0.456355	0.524857	0.0107886	0.139141	0.0113146	0.0367687	0.0731295	0.00961223	0.377482	0.498394	0.112641	0.290819	0.136543	0.111602	0.392101
TCGA-CV-7245-01A-11D-2014-05	NIV	TN	0.0339719	0.0139871	0.0143746	0.072745	0.165144	0.0590354	0.165417	0.133224	0.0820144	0.0103962	0.020196	0.0118118	0.0290172	0.0197714	0.0100828	0.0355673	0.202378	0.02137	0.0401243	0.0255927	0.0146468	0.126898
TCGA-CV-7248-01A-11D-2014-05	NIV	TN	0.0304114	0.013929	0.0152527	0.0446842	0.180111	0.0483323	0.344193	0.314199	0.298621	0.0103438	0.0247474	0.00998924	0.034715	0.0282939	0.0101751	0.154266	0.275609	0.032402	0.0443774	0.0392231	0.0107812	0.389199
TCGA-CV-7250-01A-11D-2014-05	NIV	TN	0.0294584	0.0184329	0.0234042	0.0247019	0.114222	0.0425384	0.33685	0.291001	0.344846	0.0114935	0.0210912	0.0107512	0.0308564	0.0328011	0.00983537	0.186566	0.271647	0.0311863	0.147005	0.0332159	0.0146275	0.221886
TCGA-CV-7252-01A-11D-2014-05	NIV	TN	0.035442	0.0152573	0.0169994	0.0415809	0.124973	0.0527645	0.219811	0.215424	0.111553	0.0106303	0.0244443	0.0104897	0.028594	0.0357503	0.00989771	0.0424975	0.173827	0.0240958	0.0395954	0.0251199	0.0120315	0.451137
TCGA-CV-7253-01A-11D-2014-05	NIV	TN	0.0343056	0.013963	0.0155485	0.0383024	0.154694	0.0716936	0.0969095	0.154976	0.0518483	0.0100337	0.0406495	0.0117088	0.0251326	0.0311212	0.0108995	0.0387338	0.0917354	0.0368463	0.0424384	0.0443981	0.0135077	0.133235
TCGA-CV-7254-01A-11D-2014-05	NIV	TN	0.029903	0.0155037	0.0187216	0.0255767	0.126777	0.054895	0.255752	0.216373	0.196087	0.0111882	0.0282518	0.0149011	0.035775	0.0317619	0.0112763	0.0708881	0.23182	0.0277362	0.0482826	0.0336944	0.012491	0.296741
TCGA-CV-7255-01A-11D-2014-05	NIV	TN	0.0321988	0.0184724	0.0195314	0.0301113	0.162949	0.0589616	0.552104	0.508478	0.694592	0.0102819	0.0354413	0.0122678	0.0321356	0.0335112	0.0105454	0.0587295	0.394582	0.030323	0.0393737	0.0582898	0.0240078	0.261586
TCGA-CV-7261-01A-11D-2014-05	NIV	TN	0.0378274	0.0167591	0.0180705	0.0498599	0.464846	0.0479302	0.485087	0.491518	0.611033	0.0131144	0.0296204	0.0109457	0.0353926	0.0283679	0.0121284	0.549315	0.499144	0.0257391	0.505566	0.0312001	0.0100913	0.330589
TCGA-CV-7263-01A-11D-2014-05	NIV	TN	0.0202035	0.0179031	0.0161441	0.0402516	0.163329	0.053104	0.144497	0.181523	0.0759755	0.0118799	0.121825	0.0114847	0.0300113	0.0562656	0.0107351	0.053158	0.213438	0.0982532	0.0320174	0.124396	0.114014	0.238909
TCGA-BB-4217-01A-11D-2079-05	NIV	TN	0.0380343	0.0161343	0.0184225	0.0529164	0.122868	0.040911	0.258231	0.238253	0.166495	0.0112614	0.0283834	0.0125105	0.0408904	0.0363292	0.010771	0.11787	0.215654	0.0233355	0.0575211	0.0298276	0.0119608	0.539353
TCGA-CQ-6221-01A-11D-2079-05	NIV	TN	0.0451012	0.0153135	0.0145251	0.0565921	0.545929	0.0401669	0.456252	0.46438	0.598987	0.0115119	0.0339804	0.0103142	0.0392139	0.0327325	0.0104326	0.597337	0.483739	0.0333606	0.61503	0.0509769	0.0132018	0.532399
TCGA-CQ-7065-01A-11D-2079-05	NIV	TN	0.039895	0.0227604	0.0215692	0.0470156	0.142421	0.0561859	0.341522	0.488352	0.357796	0.0131178	0.102493	0.0126726	0.0391386	0.0616951	0.0107037	0.10598	0.257575	0.0663153	0.0567913	0.0843637	0.0854907	0.392185
TCGA-CQ-7068-01A-11D-2079-05	NIV	TN	0.0389974	0.0146837	0.0190476	0.0297747	0.17912	0.0353829	0.441445	0.405429	0.465329	0.00960893	0.026663	0.00992531	0.0310998	0.0472908	0.0114836	0.266209	0.375573	0.0289896	0.137333	0.0310589	0.0110656	0.703504
TCGA-CR-6488-01A-12D-2079-05	NIV	TN	0.0408044	0.022215	0.0173968	0.0495124	0.153223	0.0415195	0.185701	0.246613	0.0789486	0.0121532	0.0730231	0.0119838	0.0328788	0.0626085	0.00975098	0.0695365	0.25162	0.071283	0.0454925	0.0879922	0.0619665	0.264731
TCGA-CR-6492-01A-12D-2079-05	NIV	TN	0.0331322	0.0156658	0.0186057	0.0445597	0.186532	0.0391717	0.306007	0.30625	0.31501	0.012024	0.0269817	0.0135794	0.0359811	0.0305781	0.0103346	0.204333	0.296082	0.023146	0.119136	0.0343395	0.0119929	0.380225
TCGA-CV-7407-01A-11D-2079-05	NIV	TN	0.0333822	0.0155872	0.019348	0.0416996	0.342086	0.30847	0.417659	0.386522	0.47133	0.0113824	0.394037	0.0145479	0.039994	0.349168	0.011363	0.351384	0.387468	0.447167	0.267755	0.391947	0.47035	0.601599
TCGA-CV-7410-01A-21D-2079-05	NIV	TN	0.0367823	0.0171861	0.016302	0.044577	0.139671	0.0379083	0.232599	0.200085	0.170247	0.0119611	0.0295461	0.0112444	0.0522756	0.039153	0.0113864	0.121221	0.227817	0.0253891	0.0830505	0.0291489	0.0126296	0.512458
TCGA-CV-7411-01A-11D-2079-05	NIV	TN	0.0408183	0.0151362	0.0188664	0.0300311	0.230168	0.0416035	0.417467	0.447152	0.519079	0.0109984	0.0244265	0.0120743	0.0358768	0.0423195	0.0103091	0.290371	0.44438	0.0245294	0.13195	0.034023	0.0116042	0.407683
TCGA-CV-7413-01A-11D-2079-05	NIV	TN	0.0310943	0.0180462	0.0160713	0.0638637	0.144735	0.0385451	0.245305	0.270388	0.182666	0.0115598	0.0280982	0.0124161	0.0319949	0.0352625	0.0126369	0.0801844	0.315066	0.0226593	0.0499832	0.0264359	0.0118516	0.410257
TCGA-CV-7414-01A-11D-2079-05	NIV	TN	0.0396322	0.0188261	0.0172809	0.0345494	0.321193	0.0508484	0.437622	0.45252	0.530771	0.0109927	0.0334716	0.0140136	0.0377662	0.0372164	0.0107181	0.35956	0.515399	0.0266406	0.189296	0.0331754	0.0144099	0.395572
TCGA-CV-7415-01A-11D-2079-05	NIV	TN	0.0450578	0.0191788	0.0193654	0.0427988	0.310802	0.0470578	0.408425	0.408538	0.447197	0.0107228	0.0330101	0.0137487	0.0374945	0.0358449	0.00877843	0.266343	0.404963	0.0327332	0.255215	0.0394648	0.0135366	0.434031
TCGA-CV-7416-01A-11D-2079-05	NIV	TN	0.0286208	0.0155698	0.0155824	0.0338938	0.439385	0.0516334	0.579968	0.540685	0.700204	0.0110578	0.0263231	0.0109733	0.0389131	0.0337025	0.0102116	0.569785	0.589765	0.0234768	0.374962	0.0317154	0.0114457	0.373904
TCGA-CV-7418-01A-11D-2079-05	NIV	TN	0.0501441	0.017343	0.0156449	0.0469394	0.331407	0.0406674	0.506788	0.497801	0.690224	0.0101331	0.0280449	0.0125413	0.02289	0.0329787	0.0103056	0.533697	0.526444	0.0259265	0.435439	0.0330204	0.0136388	0.544129
TCGA-CV-7421-01A-11D-2079-05	NIV	TN	0.0358511	0.0139369	0.0142979	0.043583	0.154339	0.0391288	0.206554	0.202223	0.0945879	0.00866273	0.036545	0.0113533	0.0466635	0.0386336	0.0110409	0.0840527	0.237851	0.0273153	0.0346445	0.0438741	0.0100824	0.32392
TCGA-CV-7422-01A-21D-2079-05	NIV	TN	0.0379204	0.0238389	0.0291731	0.031946	0.183393	0.0391979	0.427467	0.383874	0.369884	0.0101774	0.138758	0.0122111	0.0284131	0.0960547	0.0114453	0.164417	0.382529	0.147722	0.118628	0.141731	0.121698	0.420542
TCGA-CV-7423-01A-11D-2079-05	NIV	TN	0.0313949	0.0170041	0.0192555	0.0472578	0.210562	0.0489475	0.407704	0.403321	0.472766	0.0126874	0.039872	0.0121875	0.0342564	0.0342417	0.0108213	0.158771	0.409149	0.058157	0.0575746	0.0598425	0.0434692	0.46334
TCGA-CV-7424-01A-11D-2079-05	NIV	TN	0.0354949	0.0158714	0.0172628	0.0382458	0.392909	0.110277	0.488253	0.437295	0.532315	0.00968735	0.345463	0.0102411	0.0429877	0.274081	0.00891709	0.435144	0.442607	0.317439	0.322846	0.3195	0.308866	0.273123
TCGA-CV-7427-01A-11D-2079-05	NIV	TN	0.0383851	0.0170433	0.0171043	0.0333211	0.225125	0.0421773	0.476155	0.445519	0.563212	0.0114177	0.0262389	0.0124108	0.04194	0.0376609	0.00978866	0.393506	0.470282	0.0270645	0.228538	0.0348635	0.0124622	0.583278
TCGA-CR-7370-01A-11D-2130-05	NIV	TN	0.0476387	0.0160126	0.0172066	0.0462961	0.407294	0.0897011	0.533113	0.480064	0.682862	0.0143738	0.371923	0.0140503	0.0362667	0.237015	0.0128645	0.46734	0.540026	0.268408	0.325764	0.361154	0.291248	0.155956
TCGA-CR-7376-01A-11D-2130-05	NIV	TN	0.0376505	0.0178049	0.0213491	0.044677	0.216119	0.0507406	0.285069	0.282303	0.249978	0.0149537	0.0453576	0.0132625	0.0487685	0.0448477	0.0107855	0.216917	0.284283	0.0597578	0.0956207	0.0581034	0.0215782	0.523168
TCGA-CR-7382-01A-11D-2130-05	NIV	TN	0.04122	0.0214326	0.020972	0.0429901	0.317525	0.0420134	0.36355	0.310316	0.375124	0.0157748	0.0341052	0.0141555	0.0704243	0.0395332	0.0133096	0.337456	0.320525	0.0336154	0.320921	0.0375392	0.0145939	0.467896
TCGA-CR-7383-01A-11D-2130-05	NIV	TN	0.0482147	0.0169762	0.0209926	0.0765863	0.327073	0.048375	0.388435	0.376005	0.451493	0.0141088	0.0475308	0.0123572	0.0401144	0.0368128	0.0115774	0.282431	0.423278	0.0410786	0.277816	0.0538017	0.0229076	0.554579
TCGA-CV-7428-01A-11D-2130-05	NIV	TN	0.0337698	0.0172599	0.0184279	0.0409041	0.167382	0.0487525	0.14107	0.156172	0.078961	0.0120115	0.0254288	0.0133906	0.0345636	0.0354265	0.0106017	0.0634275	0.18972	0.0314504	0.0456652	0.033441	0.015719	0.356769
TCGA-CV-7429-01A-11D-2130-05	NIV	TN	0.0541558	0.0153306	0.0199608	0.0316298	0.217949	0.0451971	0.424205	0.464226	0.500546	0.0136226	0.0961871	0.0134142	0.0348344	0.0431581	0.0100578	0.185953	0.443151	0.0545413	0.0650057	0.0920356	0.0650908	0.337789
TCGA-CV-7430-01A-11D-2130-05	NIV	TN	0.043625	0.0174447	0.0203306	0.037022	0.336812	0.0462023	0.562263	0.575517	0.67039	0.0129645	0.0356744	0.0164831	0.03986	0.0241422	0.0125949	0.431487	0.574581	0.040941	0.234106	0.0403428	0.012791	0.250267
TCGA-CV-7432-01A-11D-2130-05	NIV	TN	0.0357241	0.0170216	0.02447	0.0467249	0.161612	0.0537251	0.187732	0.298426	0.0893931	0.0134052	0.0378864	0.0152294	0.0435738	0.0334068	0.0117553	0.0613008	0.246774	0.0361516	0.0503751	0.0407368	0.0145435	0.245524
TCGA-CV-7433-01A-11D-2130-05	NIV	TN	0.0481205	0.0172819	0.0203011	0.0335645	0.128742	0.0463584	0.294638	0.294797	0.278713	0.0134995	0.0377282	0.0142043	0.0326553	0.0306624	0.0140794	0.107273	0.307909	0.0319607	0.0562457	0.0383739	0.0196	0.451199
TCGA-CV-7434-01A-11D-2130-05	NIV	TN	0.0505297	0.0151589	0.0167949	0.0382704	0.440418	0.0725529	0.533671	0.521704	0.680278	0.012153	0.337217	0.0124006	0.0348624	0.213851	0.00967672	0.537427	0.585823	0.197581	0.131644	0.446273	0.486001	0.818858
TCGA-CV-7435-01A-11D-2130-05	NIV	TN	0.0502024	0.0162114	0.0221455	0.0482528	0.439423	0.0534613	0.472506	0.394962	0.528124	0.0140657	0.0665009	0.0167614	0.0392771	0.0501804	0.0119633	0.45921	0.468776	0.0717224	0.413417	0.0813321	0.0432087	0.223398
TCGA-CV-7437-01A-21D-2130-05	NIV	TN	0.0277684	0.018027	0.0173576	0.0426127	0.134022	0.0424108	0.189264	0.192088	0.105518	0.0124635	0.0414576	0.0138017	0.0411135	0.0431654	0.010395	0.0624494	0.21574	0.0361041	0.0493561	0.0416337	0.0153657	0.476124
TCGA-CV-7438-01A-21D-2130-05	NIV	TN	0.0334126	0.0174356	0.0202021	0.0411272	0.360296	0.046573	0.435143	0.379811	0.501569	0.0163329	0.182176	0.0121896	0.0369713	0.0852599	0.0116941	0.395516	0.46046	0.160768	0.318079	0.19908	0.198573	0.439531
TCGA-BB-7863-01A-11D-2230-05	NIV	TN	0.325746	0.0152954	0.0158736	0.0237591	0.146269	0.0289133	0.110827	0.143797	0.127401	0.0078319	0.022295	0.00975962	0.0309248	0.0286051	0.00910612	0.0347973	0.108509	0.0246835	0.0359468	0.0254209	0.0090887	0.481809
TCGA-BB-7870-01A-11D-2230-05	NIV	TN	0.0533774	0.0133356	0.0173309	0.025946	0.126319	0.0374913	0.133643	0.170334	0.0697971	0.00921403	0.0230303	0.0103773	0.0401547	0.0255324	0.00992237	0.0428597	0.156931	0.0258702	0.0375095	0.025528	0.0122134	0.136242
TCGA-BB-7871-01A-11D-2230-05	NIV	TN	0.0349534	0.0176038	0.0189963	0.0304487	0.201081	0.0377632	0.472365	0.415901	0.522817	0.0109809	0.0216862	0.0143348	0.0277522	0.0298962	0.0106819	0.222732	0.410646	0.0267585	0.0892637	0.0339428	0.0122749	0.575174
TCGA-BB-7872-01A-11D-2230-05	NIV	TN	0.0332919	0.0173057	0.0261879	0.0197699	0.289249	0.0308719	0.37109	0.341412	0.323711	0.00884961	0.0348119	0.0131291	0.0274462	0.0270891	0.00898565	0.258177	0.357735	0.0275975	0.053619	0.0543013	0.0101086	0.584489
TCGA-CQ-7067-01A-11D-2230-05	NIV	TN	0.0300643	0.01888	0.0194756	0.0390534	0.169016	0.0370837	0.350725	0.347353	0.348182	0.011126	0.0598033	0.0124752	0.0335386	0.0358567	0.0107964	0.124263	0.361393	0.0651843	0.0515987	0.0885934	0.0436612	0.460321
TCGA-CV-7409-01A-31D-2230-05	NIV	TN	0.0257943	0.0220453	0.0226077	0.0314155	0.108577	0.0378312	0.0334288	0.0797868	0.0317269	0.0121588	0.0295037	0.0136748	0.0414768	0.0296221	0.0128206	0.0401266	0.110685	0.029272	0.0419094	0.0305299	0.0130077	0.225039
TCGA-CV-5431-11A-01D-1511-05	NOR	NT	0.0330205	0.0296941	0.0258616	0.0496938	0.204011	0.0412626	0.364317	0.418787	0.405327	0.012981	0.039639	0.0228004	0.0549459	0.0359768	0.018249	0.199933	0.43088	0.0367506	0.0593598	0.0434504	0.0154256	0.454236
TCGA-CV-5436-11A-01D-1511-05	NOR	NT	0.0240575	0.0178874	0.0206122	0.0475018	0.169148	0.048448	0.318073	0.33832	0.318504	0.009217	0.160959	0.0128329	0.0327786	0.0809045	0.0116549	0.104647	0.357046	0.149425	0.0481133	0.161974	0.147501	0.452069
TCGA-CV-5440-11A-01D-1511-05	NOR	NT	0.036336	0.0251279	0.0297424	0.053583	0.198542	0.0412932	0.389469	0.362183	0.391107	0.0145056	0.0540029	0.0231439	0.0573307	0.0536181	0.0163663	0.213137	0.371005	0.0381043	0.117724	0.0430691	0.0164488	0.479493
TCGA-CV-5441-11A-01D-1511-05	NOR	NT	0.032438	0.0201787	0.0201609	0.0320158	0.175454	0.0404489	0.312998	0.281658	0.302781	0.0102604	0.0295946	0.0112878	0.0289571	0.0314873	0.0141652	0.20026	0.246246	0.0276806	0.124359	0.0299616	0.0133928	0.415929
TCGA-CV-5442-11A-01D-1511-05	NOR	NT	0.0295656	0.019674	0.0193393	0.0364549	0.111054	0.0471757	0.285624	0.230617	0.21731	0.0105356	0.0352898	0.0113284	0.0448206	0.0231862	0.0102032	0.131875	0.289463	0.0242682	0.0419159	0.038509	0.0129416	0.439102
TCGA-CV-5443-11A-01D-1511-05	NOR	NT	0.0298838	0.0186005	0.0201839	0.0431701	0.183101	0.0492197	0.421776	0.390034	0.430417	0.00978219	0.0340058	0.0140782	0.0507597	0.0374501	0.0168747	0.202516	0.407045	0.0476051	0.0955005	0.043434	0.0103227	0.409092
TCGA-CV-5444-11A-01D-1511-05	NOR	NT	0.0389822	0.0259629	0.0276901	0.0511133	0.143037	0.0385746	0.204273	0.237543	0.186834	0.0114171	0.0385712	0.0215802	0.0453545	0.044175	0.0155978	0.0996113	0.26624	0.036847	0.0495217	0.0583798	0.0179139	0.426729
TCGA-CV-5430-11B-01D-1684-05	NOR	NT	0.0418781	0.0174172	0.0207473	0.0399003	0.257857	0.0369968	0.463692	0.513254	0.503919	0.0111838	0.0424103	0.020171	0.0477744	0.0334999	0.0124593	0.351649	0.508953	0.0389372	0.168907	0.0583692	0.0180699	0.52318
TCGA-CV-5432-11B-01D-1684-05	NOR	NT	0.0444518	0.0189478	0.0180672	0.0481224	0.226397	0.0368175	0.396807	0.390907	0.425687	0.0129273	0.0368899	0.0150857	0.049645	0.0449901	0.0126663	0.258319	0.411985	0.0352081	0.122296	0.0531665	0.0221986	0.404206
TCGA-CV-5434-11B-01D-1684-05	NOR	NT	0.0416609	0.017582	0.0173679	0.071406	0.168233	0.0443469	0.35105	0.312658	0.359531	0.0138419	0.0605447	0.0127889	0.0444517	0.0614106	0.0125939	0.159258	0.354446	0.0603965	0.0547044	0.0742012	0.0647978	0.440109
TCGA-CV-5435-11B-01D-1684-05	NOR	NT	0.0484578	0.0155933	0.0186363	0.057974	0.181435	0.0391805	0.3607	0.401956	0.403647	0.0113528	0.0320691	0.0127208	0.0487097	0.0438807	0.0135888	0.16922	0.428155	0.0323115	0.0693447	0.0442342	0.0153253	0.476456
TCGA-CV-5439-11B-01D-1684-05	NOR	NT	0.0383124	0.018099	0.0213136	0.0427502	0.162038	0.0411486	0.316104	0.318707	0.299755	0.0122326	0.172732	0.0232355	0.046553	0.074517	0.0127085	0.136597	0.362619	0.109933	0.0445938	0.162984	0.11167	0.365158
TCGA-CV-5966-11A-01D-1684-05	NOR	NT	0.0383139	0.0205415	0.0261539	0.0461488	0.170748	0.0456232	0.314222	0.318826	0.328466	0.010943	0.0802578	0.0231483	0.0395045	0.0568572	0.0152696	0.109839	0.350063	0.139225	0.0488551	0.137722	0.0835467	0.442144
TCGA-CV-5970-11A-01D-1684-05	NOR	NT	0.0353992	0.0221676	0.0222382	0.038145	0.212142	0.049113	0.321672	0.318041	0.327251	0.0103784	0.032148	0.0219356	0.0336552	0.0261517	0.0136532	0.131895	0.318096	0.0291148	0.0621751	0.0267042	0.0122606	0.453746
TCGA-CV-5971-11A-01D-1684-05	NOR	NT	0.0447203	0.0188881	0.0167963	0.0556298	0.16307	0.0367443	0.382168	0.406281	0.393891	0.0134396	0.0541898	0.0163948	0.0429463	0.0452846	0.0133618	0.168273	0.393665	0.0427762	0.0447845	0.0711453	0.0355981	0.4252
TCGA-CV-5973-11A-01D-1684-05	NOR	NT	0.0504285	0.0169254	0.0194901	0.0541389	0.19283	0.0389351	0.30962	0.343373	0.364162	0.0121788	0.048538	0.0147751	0.0311042	0.0391133	0.0131147	0.114411	0.345692	0.0274672	0.0345665	0.0410194	0.0169852	0.476884
TCGA-CV-5976-11A-01D-1684-05	NOR	NT	0.0365186	0.0178371	0.019284	0.0612793	0.164507	0.0462037	0.334204	0.328432	0.31581	0.0117946	0.124633	0.0171515	0.0480705	0.0974703	0.0106836	0.128287	0.370271	0.0593656	0.0530334	0.134014	0.0776696	0.473674
TCGA-CV-5977-11A-01D-1684-05	NOR	NT	0.0398514	0.021562	0.0184492	0.050386	0.159948	0.0833506	0.313654	0.28323	0.235337	0.0105039	0.353756	0.0186424	0.0467798	0.147492	0.0150381	0.112693	0.372127	0.302578	0.0433909	0.360591	0.294542	0.426222
TCGA-CV-5978-11A-01D-1684-05	NOR	NT	0.0506673	0.0146677	0.0227881	0.0503857	0.219012	0.125218	0.562748	0.542268	0.47287	0.0112053	0.55233	0.0185713	0.0559408	0.211621	0.0127458	0.260519	0.536444	0.319668	0.0807636	0.503416	0.354512	0.351067
TCGA-CV-5979-11A-01D-1684-05	NOR	NT	0.0451101	0.0210191	0.0282983	0.0418666	0.158827	0.0383175	0.352629	0.350778	0.35591	0.0133771	0.0665822	0.015551	0.0504549	0.0468588	0.0147559	0.20044	0.363325	0.031183	0.0458038	0.0583769	0.0209597	0.517612
TCGA-CV-6003-11A-01D-1684-05	NOR	NT	0.0293045	0.016615	0.0244075	0.0450771	0.129209	0.0475545	0.310285	0.308851	0.337498	0.0147543	0.0449388	0.0190099	0.0532065	0.0426607	0.0128006	0.145105	0.348932	0.0564941	0.0467898	0.0691508	0.0224006	0.470021
TCGA-CV-6433-11A-01D-1684-05	NOR	NT	0.0415512	0.0189483	0.0232266	0.0515082	0.152651	0.0390705	0.334436	0.351423	0.28893	0.0124125	0.137148	0.0217778	0.0505727	0.0693435	0.0135355	0.129201	0.354852	0.124538	0.0441339	0.146993	0.116442	0.457358
TCGA-CV-6436-11A-01D-1684-05	NOR	NT	0.0331017	0.0178083	0.0202455	0.0369212	0.177885	0.0409651	0.370358	0.398152	0.411779	0.0125473	0.0956943	0.0138731	0.0326675	0.049905	0.0129016	0.184971	0.408671	0.0521355	0.0607093	0.10498	0.0421173	0.431294
TCGA-CV-6441-11A-01D-1684-05	NOR	NT	0.0398016	0.0209115	0.0208398	0.0775298	0.22875	0.0368277	0.406832	0.406266	0.469946	0.012649	0.0609581	0.0183109	0.0622492	0.0433631	0.0124027	0.236393	0.408845	0.0442295	0.127981	0.0654899	0.0303653	0.434158
TCGA-CV-6933-11A-01D-1913-05	NOR	NT	0.0279592	0.0193582	0.0189175	0.0352109	0.172595	0.0483485	0.312555	0.272465	0.324312	0.0109316	0.0791224	0.0234452	0.0460668	0.0510821	0.0164915	0.190855	0.286609	0.0542022	0.0786739	0.0839672	0.018829	0.541638
TCGA-CV-6934-11A-01D-1913-05	NOR	NT	0.0216928	0.0218389	0.017674	0.0445708	0.17789	0.0483264	0.381024	0.420724	0.496874	0.0110771	0.0571839	0.013587	0.0534389	0.056895	0.0123353	0.246483	0.427499	0.0270667	0.0920658	0.0409362	0.0130481	0.395042
TCGA-CV-6935-11A-01D-1913-05	NOR	NT	0.0305065	0.0185545	0.0177347	0.0348942	0.199	0.0516002	0.395116	0.401085	0.49336	0.0119819	0.0372304	0.0197536	0.0534304	0.0308633	0.0149764	0.241361	0.441613	0.0355324	0.128913	0.0330587	0.0112961	0.478893
TCGA-CV-6936-11A-01D-1913-05	NOR	NT	0.0242694	0.0188262	0.0172509	0.0286871	0.188384	0.0483362	0.356817	0.335047	0.357858	0.0111109	0.0799557	0.0131623	0.0348906	0.0387067	0.0125969	0.0992122	0.3048	0.0669315	0.0436238	0.0481913	0.0375688	0.491411
TCGA-CV-6938-11A-01D-1913-05	NOR	NT	0.026898	0.0208813	0.0183033	0.036343	0.149505	0.0595624	0.206065	0.198899	0.121262	0.0110289	0.0261767	0.0132523	0.0437794	0.0266992	0.0104208	0.0665037	0.238233	0.031196	0.0368979	0.0414641	0.0124495	0.418525
TCGA-CV-6939-11A-01D-1913-05	NOR	NT	0.0311873	0.0189812	0.0154614	0.0259537	0.142716	0.205858	0.363256	0.322231	0.301054	0.0123409	0.42774	0.0132413	0.041599	0.23669	0.0107502	0.13976	0.385989	0.384095	0.0480302	0.432326	0.400854	0.463095
TCGA-CV-6943-11A-01D-1913-05	NOR	NT	0.0347241	0.0225824	0.0189426	0.0308577	0.212683	0.0542997	0.369514	0.356545	0.431187	0.0122013	0.0315845	0.0168167	0.0382534	0.0381739	0.0281105	0.173671	0.371106	0.0272853	0.0566806	0.0402188	0.0131857	0.387007
TCGA-CV-6951-11A-01D-1913-05	NOR	NT	0.0311818	0.0185702	0.0191202	0.049018	0.173307	0.0783683	0.285315	0.285309	0.260531	0.0119639	0.265371	0.0214473	0.051533	0.112956	0.019926	0.0856275	0.284118	0.23959	0.0424711	0.281821	0.249003	0.444556
TCGA-CV-6952-11A-01D-1913-05	NOR	NT	0.02258	0.0169771	0.019596	0.0332667	0.173613	0.0728127	0.313358	0.349453	0.352572	0.0101367	0.24379	0.010446	0.050663	0.159156	0.0102099	0.143567	0.37636	0.268323	0.0647525	0.278908	0.293489	0.510214
TCGA-CV-6953-11A-01D-1913-05	NOR	NT	0.0258705	0.0193353	0.0179841	0.0332523	0.133142	0.0560712	0.184481	0.166247	0.11817	0.0123256	0.039237	0.0289708	0.0710361	0.0308274	0.0150691	0.0612372	0.15687	0.0343351	0.0445201	0.0332741	0.0100706	0.497098
TCGA-CV-6954-11A-01D-1913-05	NOR	NT	0.0260923	0.0177306	0.0204615	0.0367335	0.178354	0.0534677	0.402755	0.418086	0.43446	0.0114264	0.160343	0.0173563	0.0362915	0.0828479	0.0125979	0.183293	0.440518	0.180585	0.0660628	0.182579	0.153923	0.50443
TCGA-CV-6959-11A-01D-1913-05	NOR	NT	0.0276514	0.0178257	0.0193279	0.0347469	0.156255	0.0607086	0.329523	0.362231	0.373701	0.0138451	0.18298	0.0187165	0.0384754	0.0828022	0.0165345	0.16428	0.376422	0.0804426	0.107047	0.197933	0.0940453	0.449412
TCGA-CV-6961-11A-01D-1913-05	NOR	NT	0.0422466	0.0217892	0.0214393	0.0452108	0.146449	0.0502588	0.326244	0.396405	0.36341	0.0118973	0.0454882	0.0131772	0.0376055	0.0405797	0.0176259	0.150526	0.402096	0.0437011	0.0405918	0.0252478	0.0104081	0.5725
TCGA-CV-6962-11A-01D-1913-05	NOR	NT	0.0347736	0.0198495	0.0191115	0.0642266	0.300273	0.0556425	0.435215	0.530505	0.563376	0.0110292	0.0352394	0.0208146	0.0444091	0.0393196	0.0189113	0.295983	0.515136	0.0346221	0.0994773	0.0364405	0.0103479	0.558308
TCGA-CV-6955-11A-01D-2014-05	NOR	NT	0.0244655	0.0162733	0.0169166	0.0504692	0.166375	0.0414396	0.335638	0.309359	0.3261	0.00911508	0.0279781	0.00910493	0.0359333	0.0340732	0.0104924	0.122336	0.336475	0.024401	0.0514468	0.026336	0.00922624	0.499176
TCGA-CV-6956-11A-01D-2014-05	NOR	NT	0.0453143	0.0172485	0.0171363	0.0341663	0.145819	0.055171	0.293892	0.304011	0.26301	0.0102306	0.166449	0.011533	0.0378396	0.107176	0.00954702	0.0943243	0.348244	0.141548	0.0450163	0.169492	0.173246	0.53377
TCGA-CV-7089-11A-01D-2014-05	NOR	NT	0.0237576	0.0160667	0.0204536	0.0371627	0.227144	0.1347	0.489224	0.489497	0.507961	0.00926387	0.554275	0.0132299	0.0211598	0.20542	0.00984277	0.200086	0.449694	0.266838	0.0677178	0.45782	0.4278	0.334026
TCGA-CV-7101-11A-01D-2014-05	NOR	NT	0.0286299	0.0171224	0.0166237	0.026416	0.179559	0.0434302	0.425412	0.474624	0.576331	0.01019	0.0395087	0.0116021	0.0396857	0.031778	0.00960366	0.231174	0.490215	0.0305828	0.0801696	0.0349488	0.0110291	0.350827
TCGA-CV-7103-11A-01D-2014-05	NOR	NT	0.0235756	0.0193844	0.0163637	0.0284363	0.274418	0.0453762	0.442154	0.483299	0.523852	0.00993776	0.0955038	0.00931725	0.0403718	0.0528476	0.00889145	0.22791	0.484495	0.0503216	0.10642	0.10081	0.050006	0.576681
TCGA-CV-7178-11A-01D-2014-05	NOR	NT	0.0225481	0.0142095	0.0154913	0.0356895	0.145887	0.0429414	0.40747	0.362986	0.394258	0.00991557	0.0271784	0.00882484	0.0320786	0.0372299	0.00961657	0.171202	0.376888	0.025827	0.0551825	0.023492	0.00968342	0.501401
TCGA-CV-7235-11A-01D-2014-05	NOR	NT	0.0269872	0.016287	0.021144	0.0348047	0.134517	0.0422698	0.236764	0.209156	0.208278	0.0111813	0.0401139	0.0112232	0.0375273	0.0387328	0.00850664	0.0871939	0.239434	0.0339252	0.0453802	0.0409023	0.0111047	0.455485
TCGA-CV-7238-11A-01D-2014-05	NOR	NT	0.0331646	0.0152376	0.0165137	0.0512055	0.162042	0.0467676	0.30955	0.30242	0.354064	0.0114604	0.177871	0.0117857	0.048173	0.0744437	0.0105299	0.13327	0.34638	0.124409	0.0401234	0.181609	0.18539	0.364198
TCGA-CV-7245-11A-01D-2014-05	NOR	NT	0.0301269	0.0144837	0.0170524	0.0479075	0.180858	0.0386559	0.323208	0.326435	0.327672	0.010189	0.101811	0.0109624	0.0329034	0.0694708	0.00942539	0.134605	0.355273	0.0792957	0.0646427	0.0982141	0.0758294	0.384337
TCGA-CV-7250-11A-01D-2014-05	NOR	NT	0.0328091	0.0188294	0.0170412	0.0547344	0.176418	0.0544746	0.367372	0.400133	0.434904	0.00992778	0.154257	0.010343	0.0308617	0.0642778	0.00947643	0.180336	0.408362	0.114719	0.091283	0.171202	0.146563	0.499852
TCGA-CV-7255-11A-01D-2014-05	NOR	NT	0.0258731	0.0166291	0.0227483	0.0293829	0.148527	0.0475595	0.340316	0.338732	0.268787	0.00837718	0.0235351	0.0110368	0.0389154	0.0336391	0.00932048	0.0867465	0.285374	0.0285111	0.040143	0.0473474	0.0159537	0.406731
TCGA-CV-7263-11A-01D-2014-05	NOR	NT	0.0204369	0.0181439	0.0164177	0.0265168	0.231444	0.0506173	0.375597	0.372296	0.451788	0.00840757	0.142292	0.0145309	0.0463542	0.0670026	0.00975792	0.23647	0.377906	0.12532	0.0831511	0.176662	0.143207	0.500322
