# Supplementary material for: Salivary DNA methylation panel to diagnose HPV-positive and HPV-negative head and neck cancers
Source: BMC Cancer. 2016 Sep 23;16:749. doi: 10.1186/s12885-016-2785-0 (PMC5034533; doi:10.1186/s12885-016-2785-0)
Supplement: Additional file 4: Table S2. — Methylation ratio data file. The raw data generated for this study. Each table contains the band intensity ratio of methylated to unmethylated MSP. The file contains the methylation ratio of RASSF1α, p16 INK4a, TIMP3 and PCQAP for normal healthy controls and HPV-negative and HPV-positive HNSCC patients used in this study. (XLSX 31 kb) [file 12885_2016_2785_MOESM4_ESM.xlsx]

## Sheet: Controls
Sample ID	Ratio of methylation to unmethylation
	RASSF1a	p16	TIMP3	PCQAP 5'	PCQAP 3'
D25	0.14	0.49	1.14	0.33	0.13
D28	0.09	0.04	0.63	0.58	0.24
D63	0.12	0.61	1.08	0.93	0.41
UQ1001	0.0566512	0.02	0.411251	0.33	0.35
UQ1002	N/A	0.0529953	0.862449	1.01	0.095
UQ1003	0.13	0.0577916	0.890104	0.59	0.217
UQ1009	0.0964868	0.0626538	1.01272	0.735465	0.51
UQ1010	0.0683881	0.0776307	1.62	1.12212	0.139
UQ1017	0.0533523	0.0629242	0.928895	1.072	0.039
UQ1018	0.0550774	0.02	N/A	0.15	N/A
UQ1039	0.1	0.0681017	0.992126	0.855425	0.109775
UQ1349	0.27	0.01	0.73	0.546314	0.220463
UQ1350	0.16	0.01	0.52	0.603588	0.194256
UQ1351	0.17	0.01	0.53	0.918296	0.0105903
UQ1352	N/A	0.01	0.91	0.66324	0.19
UQ1354	N/A	0.01	1.24	0.684673	0.422981
UQ1355	0.26	0.01	0.67	0.574873	0.116662
UQ1356	0.12	0.01	0.69	0.717396	0.268922
UQ1357	0.06	0.01	1.02	0.315722	0.27
UQ1359	0.04	0.01	0.45	0.201486	0.08
UQ1360	0.16	0.01	1.06	0.550775	0.299132
UQ1361	0.13	0.01	1.01	0.999257	0.221352
UQ1367	0.09	0.01	1.16	0.949554	0.2487
UQ1402	0.21	0.01	0.19	1.03489	0.235401
UQ1413	0.26	0.07	0.8	0.979204	0.213666
UQ1428	0.26	0.08	1.06	1.11964	0.275743
UQ1429	0.24	0.01	0.76	0.612119	0.15253
UQ1462	0.21	0.72	0.78	0.740637	0.35
UQ1463	0.22	0.02	0.81	0.818522	0.33
UQ1466	0.2	0.62	0.87	0.84	0.300394
UQ1468	0.2	0.12	1.01	1.20235	0.47
UQ1469	0.24	0.01	0.65	0.875305	0.198093
UQ1470	0.17	0.03	1.04	4.54	N/A
UQ1475	0.11	0.01	3.94	1.17235	0.78
UQ1476	0.04	0.01	1.54	1.05704	0.227065
UQ1478	0.05	0.03	0.85	0.89	0.116386
UQ1499	0.03	0.02	0.59	0.92	0.516156
UQ1501	0.01	0.01	0.68	0.8	0.425523
UQ1502	0.16	0.14	0.7	1.46	0.465713
UQ1504	0	0.02	1.6	2.26	N/A
UQ1505	0	0.01	0.75	0.94	0.382962
UQ1506	0.18	0.01	0.6	1.38	0.17
UQ1514	0.17	0.01	0.88	0.79	0.1
UQ1515	0.19	0.03	0.99	0.74	0.33
UQ1516	0.16	0.14	0.99	0.89	0.4
UQ1519	0.11	0.09	1.03	0.86	0.32
UQ1520	0.07	0.08	0.82	0.8	0.27
UQ1524	0.03	0.03	0.67	0.42	0.02
UQ1525	0.14	0.03	0.79	0.6	0.05
UQ1526	0.11	0.14	1.38	0.72	0.24
UQ1527	0.12	0.15	1.08	0.86	0.4
UQ1528	0.19	1.11	1.11	0.95	0.36
UQ1537	0.12	1.01	1.6	1.08	1.22
UQ636	0.119427	N/A	2.07	1.42	0.054
UQ706	0.24	0.00586308	N/A	1.065	0.078
UQ707	0.137324	0.11	1.376	N/A	0.297
UQ709	0.17	0.0091494	1.381	1.33	0.082
UQ710	0.09	N/A	N/A	0.679	0.231
UQ711	0.130727	0.104416	1.69	N/A	0.1
UQ715	0.118978	0.0123334	1.33	2.021	0.149
UQ716	N/A	0.94	1.3	0.953	0.023
UQ722	0.13	0.87	0.99	0.33	1.58
UQ723	0.12	0.95	1.09	0.85	0.45
UQ725	0.15	0.05	1.64	1.48	0.303
UQ732	0.13	N/A	N/A	N/A	N/A
UQ734	N/A	0.0063552	0.957	0.45	0.07
UQ735	0.136694	1.11	1.48	1.26	0.103
UQ736	0.117986	0.0225366	1.165	N/A	0.165
UQ737	0.155649	0.02	1.68	0.54	0.51
UQ738	0.140268	0.00444275	N/A	1.218	0.143
UQ772	0.0563446	0.0369514	0.491265	2.12028	0.796209
UQ773	0.115037	0.0599814	0.796364	0.394157	0.102795
UQ774	0.07	0.0535544	0.356041	N/A	0.14
UQ913	0.00231777	0.0874747	0.678605	0.075	0.07
UQ914	0.0276198	0.0701521	0.843185	0.08	0.05
UQ919	0.0210593	0.04	1.17	0.36	0.59
UQ926	0.0273757	0.0536762	1.14765	0.51	0.19
UQ927	0.22	0.0584975	1.25391	1.46757	0.159
UQ933	0.00256636	0.0494756	1.38	1.83293	0.12
UQ940	0.16	0.054612	0.66	1.15443	0
UQ946	0.00265756	0.0620846	1.05426	N/A	0.0969009
UQ954	0.00500734	0.02	0.73	0.394492	0.0731477
UQ955	0.0257221	0.0818001	0.80235	0.489	0.21
UQ956	0.0666706	0.0805816	0.853229	0.460758	0.44
UQ962	0.0169992	0.0656978	0.885639	0.159	0.24
UQ963	0.0889159	0.0505332	0.692598	0.57	0.61
UQ964	0.1	0.01	1.98	0.96	0.37
UQ968	0.09	0.0513427	0.673717	1.53	0.72
UQ969	0.0593714	0.0629197	0.844293	1.11369	0.53
UQ974	0.0745666	0.0592659	1.73	0.216698	N/A
UQ975	0.18	0.0429036	0.993025	0.19	0.06
UQ981	0.1	0.0416585	N/A	N/A	0.98

## Sheet: Smokers
Age above 40 years of age
Sample ID	Ratio of methylation to unmethylation
	RASSF1a	p16	TIMP3	PCQAP 5'	PCQAP 3'
UQ171	0.376638	0.0636644	1.19016	0.290236	0.139341
UQ298	0.156495	0.0607293	0.947592	0.317791	0.184464
UQ330	0.0939469	0.0574278	0.964225	0.16837	0.0904957
UQ984	0.1	0.0489554	2.92922	N/A	N/A
UQ985	0.00571113	0.0633268	1.30795	0.621192	0.408186
UQ986	0.11	0.0607815	N/A	N/A	N/A
UQ996	0.0820988	0.0779415	1.29481	0.320838	0.229733
UQ1016	0.0311508	0.0669045	1.17504	0.46373	0.343044
UQ1022	0.0663926	0.0632933	1.10614	0.533171	0.304281
UQ1026	0.0733823	0.0711365	1.13293	0.339988	0.231192
UQ1030	0.24546	0.242375	0.924453	0.534839	0.194571
UQ1040	0.0075543	0.0863425	1.35198	1.34379	0.720552
UQ1041	0.03663	0.177258	1.19612	0.623671	0.133307
UQ1042	0.00866375	0.0968893	N/A	0.743077	0.350315
UQ1062	0.279733	0.0980055	1.11022	0.7375	0.256656
UQ1076	0.316264	0.0969103	0.828601	0.0600389	0.205705
UQ1077	0.014606	0.0833012	0.606752	0.088923	0.264065
UQ1097	0.177999	0.0656506	1.25418	0.38609	0.11803
UQ1107	0.0527946	0.0479318	1.18067	1.17514	0.320603
UQ327	0.19	0.60438	1.13	0.0819502	0.109452
UQ222	0.08	N/A	N/A	0.0594086	0
UQ321	0.07	0.004	0.58	0.041051	0.0859528
UQ1189	0.1	0.16	1.17	1.44039	0.67
UQ1239	0.85	0.19	0.79	0.666312	0.24
UQ1248	0.25	0.3	0.88	0.598051	0.08
UQ1299	0.17	0.21	0.92	0.955823	0.39
UQ1300	0.35	0.16	1.13	0.58875	0.63
UQ1301	0.41	0.15	1.12	0.559097	1.21
UQ1306	0.31	0.13	0.61	0.51217	0.39
UQ1518	0.2	0.16	1.02	0.93	0.29

## Sheet: HPV-negative HNSCC
Sample ID	Ratio of methylation to unmethylation
	RASSF1a	p16	TIMP3	PCQAP 5'	PCQAP 3'
204	0.102114	0.0503594	1.95125	3.63	0.061
213	0.116087	0.054938	2.36083	3.18	0.043
227	0.08	N/A	N/A	10.5	10.595
246	0.18	0.059339	2.76536	N/A	N/A
247	0.0658424	0.0629647	0.976604	2.89	0.31
255	0.0834688	0.0548082	1.19719	2.15	0.14
266	0.12	0.0543431	4.49995	2.14	N/A
472	0.1	0.0616565	N/A	9.57	2.18
473	0.19	0.543327	3.13954	10.12	7.053
474	0.060515	0.554754	3.98629	2.49	3.64
475	0.064485	0.110814	2.01258	N/A	0.518
478	0.15	1.32641	3.18	3.513	0.475
479	0.130192	1.84053	1.81536	7.956	1.158
482	0.069377	0.0633678	1.93584	4.842	0.51
498	0.0828737	2.06	1.20418	1.872	0.264
514	0.00566327	0.573351	2.82786	4.42992	0.185
525	0.0474675	0.0873938	1.64224	2.84	0.22
528	0.180396	N/A	N/A	1.27491	0.36
538	0.00727215	0.062512	2.18124	1.11	0.27
546	0.26	0.0460668	1.19681	N/A	N/A
548	0.0315674	1.65815	0.805668	3.58	0.1
551	0.0843905	0.0574389	0.989691	1.05	0.34
553	0.0433603	0.0659201	1.34979	1.43	0.5
569	0.0440203	0.0936853	1.15663	3.08	0.2
576	0.0817989	0.0728173	1.91683	1.23	0.18
587	0.16	0.100105	1.6556	6.43	6.46
608	0.241731	0.117464	1.27592	1.6	0.15
609	0.240888	0.00511107	3.179	0.94	0.46
630	0.160322	0.0152384	0.89	0.88	0.08
649	0.0111595	0.0952965	0.983174	1.6	0.26
665	0.187072	0.247876	1.45692	2.72	0.2
692	0.872104	0.0141908	1.43074	1.36914	0.114675
698	0.867062	1.50781	1.24132	0.821191	0.17
700	0.870826	0.00579035	1.01975	0.844405	0.37
712	0.890431	0.00561798	0.775517	0.872207	0.22
757	0.846766	0.00650759	0.892591	0.94366	0.43
761	0.839606	0.00583074	0.978589	0.908564	0.48
768	0.776445	0.00427233	0.749989	0.721266	0.27
786	0.129352	1.15355	0.894	1.26	0.35
895	0.726289	0.0665157	0.782966	0.52	1.11925
921	0.75908	0.00605422	2.49324	1.05949	0.34
965	1.02674	0.0589312	0.869139	0.51	0.954388
982	0.812645	0.0912601	1.35463	0.926879	0.26
989	0.130032	0.00233862	1.04	1.09	0.26
1006	0.926468	0.048653	0.857765	0.92	0.931876
1013	1.46613	0.0118283	1.52	0.79	1.14151
1014	0.751984	0.0278775	1.02	1.06977	1.07014
1015	0.907499	0.00353397	0.93	0.54	1.1367
1021	0.796907	0.0495263	1.04	1.16	0.768062
1023	0.786292	0.0460681	0.923217	0.76	0.839336
1024	1.46645	0.171057	0.411981	0.99	1.45868
1027	0.770198	0.0487289	0.47	0.72	0.642779
1029	0.992082	0.0539002	0.43	0.93	0.714985
1033	0.885167	0.06864	0.48	0.96	0.644117
1037	0.956534	0.045054	0.44	1.9	0.849608
1043	0.807586	0.0293477	0.52	0.11	0.588083
1045	0.611082	0.027521	0.77	0.03	1.79069
1049	0.112829	0.12121	0.61543	0.552538	0.25
1057	0.175172	0.12943	0.661901	0.709586	0.103099
1058	0.170689	0.132616	0.902431	0.815487	0.129073
1068	0.104994	0.124675	0.629607	0.719349	0.114794
1103	0.242131	0.124461	0.687966	0.662714	0.0740281
1111	0.115507	0.00165542	N/A	0.98	0.88
1114	0.280177	0.00991574	1.166	0.79	0.0713862
1123	0.315601	0.189	1.052	1.1	0.140016
1124	0.265319	0.005	0.879	1.87807	0.790089
1126	0.138924	0.026	1.27128	0.842667	0.342546
1139	0.12988	0.006	0.78	0.572535	0.107536
1141	0.0886625	0.137193	0.640992	0.577048	0.09
1142	0.265319	0.011	1.331	0.559852	0.37
1147	0.139712	0.113711	1.03066	0.565576	0.160434
1148	0.130993	0.013	1.629	1.2	0.137139
1166	0.338301	0.111233	0.934109	0.91319	0.190157
1168	0.1	0.16	1.06	1.44321	0.19
1170	0.189	0.185	0.665	0.407938	0.07
1208	0.18	0.192	0.821	0.859185	0.08
1228	0.309	0.202	1.115	0.834268	0.172
1245	0.17	0.156	1.448	3.1019	0.397
1256	0.26	0.201	0.829	0.509205	0.113
1257	0.366	0.2	0.691	0.517025	0.075
1281	0.21	0.238	0.685	0.48	0.09
1310	0.253	1.604	0.753	0.8	0.072
1371	0.03	3.15	0.64	3.29	0.684152
1380	0.15	0.04	0.59	1.12	0.296177
1417	0.27	0.02	0.61	0.74	0.566489
1509	0.21	0.04	1.22	0.85	0.29
1542	0.04	0.09	1.41	1.97	0.71
1546	N/A	2.2	2.19	1.18	0.3

## Sheet: HPV-positive HNSCC
Sample ID	Ratio of methylation to unmethylation
	RASSF1a	p16	TIMP3	PCQAP 5'	PCQAP 3'
404	0.171413	0.00559538	0.921	0.79	0.34
471	0.21	0.469746	1.46	0.94	0.121
477	0.22	1.25991	1.904	3.37	0.863
480	0.14	1.67144	14.4	3.754	N/A
492	N/A	N/A	6.43	3.73	0.155
502	0.0749067	0.0599705	0.814462	1.22	0.204
516	N/A	N/A	0.97	0.995027	0.258
536	N/A	N/A	0.88	1.78577	0.3
549	0.0779227	0.0662655	1.0597	1.738	0.3
578	0.21	0.0252153	1.5	1.2	0.09
595	0.085315	0.126491	1.32023	1.33	0.35
657	0.83474	0.699371	1.43404	1.76	0.28
756	0.13	0.00363624	3.812	1.53	0.2
944	0.145134	0.004	1.29	1.65	0.53
999	0.128462	0.003	3.988	1.32	0.14
1000	0.245776	0.005	0.67	0.86	0.14
1008	0.19	0.005	2.76	5.2	0.09
1046	0.114321	0.011	0.55	1.75	0.23
1047	0.168473	1.173	0.79	0.940929	0.14
1067	0.13551	0.01	0.83	1.00472	0.08
1081	0.141042	0.01	0.97	0.687106	0.24
1119	0.324523	0.0276811	1.758	0.697997	0.88
1304	0.17	0.01	0.45	1.0666	0.149593
1308	0.04	0.01	0.57	0.603246	0.0422265
1311	0.11	0.02	0.74	0.295597	0.0859167
1315	0.18	0.01	0.56	0.429861	0.100701
1322	0.01	0.01	0.66	0.767221	0.0926331
1323	0.02	0.01	1.9	0.441441	0.142077
1327	0.01	0.01	0.9	0.963665	0.0774092
1330	0.05	0.07	0.93	0.727017	0.104348
1335	0.21	0.01	0.66	1.23823	0.14329
1336	0.17	0.03	0.62	0.620148	0.113306
1346	0.13	0.06	0.89	0.946991	0.216075
1382	0.04	0.01	2.01	0.44	0.124216
1404	0.01	0.01	0.37	0.285714	0.198783
1405	0.07	0.18	1.54	0.642206	0.0855784
1408	0.05	0.01	1.03	0.589167	0.076564
1409	0.08	0.01	0.87	0.726688	0.0919811
1412	0.02	0.01	0.44	0.683125	0.106
1415	0.09	0.01	0.65	0.472504	0.1046
1418	0.1	0.01	0.71	1.04891	0.140777
1424	0.02	0.01	1.12	0.723684	0.105347
1431	0.05	0.01	0.87	0.881633	0.136937
1434	0.07	0.93	1.08	0.823304	0.200457
1437	0.08	0.02	1.02	0.767368	0.146739
